# Supplementary material for: Integrated analysis reveals the dysfunction of intercellular communication and metabolic signals in dilated cardiomyopathy
Source: Heliyon. 2024 Feb 22;10(5):e26803. doi: 10.1016/j.heliyon.2024.e26803 (PMC10907783; doi:10.1016/j.heliyon.2024.e26803)
Supplement: Multimedia component 1 [file mmc1.xls]

## Sheet: meta
	Project	Individual	Sex	Age (years)	Disease	mutation	Race	Ethnicity	Etiology of HF	Arrythmias	Valve disease
	SCP1303	1290	Male	65	DCM	TTN	NA	NA	NA	NA	NA
		1300	Female	45	DCM	not detected	NA	NA	NA	NA	NA
		1304	Female	63	DCM	TTN	NA	NA	NA	NA	NA
		1358	Male	42	DCM	not detected	NA	NA	NA	NA	NA
		1371	Male	54	DCM	TTN	NA	NA	NA	NA	NA
		1430	Male	62	DCM	not detected	NA	NA	NA	NA	NA
		1437	Female	63	DCM	DSP	NA	NA	NA	NA	NA
		1472	Male	41	DCM	TTN	NA	NA	NA	NA	NA
		1504	Male	49	DCM	not detected	NA	NA	NA	NA	NA
		1606	Female	56	DCM	NEBL	NA	NA	NA	NA	NA
		1617	Male	64	DCM	A2ML1	NA	NA	NA	NA	NA
		1515	Female	54	NF	not detected	NA	NA	NA	NA	NA
		1516	Female	66	NF	not detected	NA	NA	NA	NA	NA
		1539	Female	47	NF	not detected	NA	NA	NA	NA	NA
		1540	Female	72	NF	not detected	NA	NA	NA	NA	NA
		1547	Female	62	NF	not detected	NA	NA	NA	NA	NA
		1549	Male	49	NF	A2ML1	NA	NA	NA	NA	NA
		1558	Female	58	NF	not detected	NA	NA	NA	NA	NA
		1561	Male	65	NF	not detected	NA	NA	NA	NA	NA
		1582	Female	58	NF	NEBL	NA	NA	NA	NA	NA
		1600	Female	51	NF	not detected	NA	NA	NA	NA	NA
		1603	Female	69	NF	not detected	NA	NA	NA	NA	NA
		1610	Female	63	NF	not detected	NA	NA	NA	NA	NA
		1622	Male	56	NF	not detected	NA	NA	NA	NA	NA
		1678	Male	46	NF	not detected	NA	NA	NA	NA	NA
		1702	Male	59	NF	not detected	NA	NA	NA	NA	NA
		1718	Male	33	NF	not detected	NA	NA	NA	NA	NA
	GSE183852	H_ZC-11-292	Male	68	NF	NA	AA	NH	No HF	None	None
		H_ZC-LVAD	Male	58	DCM	NA	AA	NH	NICM (unspecified)	Afib	Mod-severe MR, Mild TR
		TWCM-10-5	Female	53	DCM	NA	AA	NH	NICM (unspecified)	None	Mild MR, Mod TR, mild PR
		TWCM-10-68	Female	62	NF	NA	W	NH	No HF	tachycardia	None
		TWCM-11-3	Female	na	DCM	NA	W	NH	NICM (chemo)	V-tach	None
		TWCM-11-41	Male	60	NF	NA	W	NH	No HF	none	Mild AI
		TWCM-11-42	Female	48	NF	NA	AA	NH	No HF	prologed QT	UNK
		TWCM-11-74	Male	65	NF	NA	W	NH	No HF	T-wave inversion w/ sinus tachycardia and prolonged QT	None
		TWCM-11-78	Male	27	NF	NA	AA	NH	No HF	None	Mod MR
		TWCM-11-82	Male	44	NF	NA	W	NH	No HF	None	Mild AR (bi), mod MR and TR
		TWCM-11-93	Male	9	DCM	NA	W	NH	NICM (familial, viral)	Wide complex tachycardia	None
		TWCM-11-103	Male	46	NF	NA	W	NH	No HF	None	None
		TWCM-11-104	Female	75	NF	NA	W	NH	No HF	Afib	UNK
		TWCM-11-192	Male	63	NF	NA	W	NH	No HF	None	UNK
		TWCM-11-256	Female	39	NF	NA	W	NH	No HF	None	None
		TWCM-11-264	Female	71	NF	NA	W	NH	No HF	NO EKG	No echo
		TWCM-13-1	Female	61	NF	NA	W	NH	No HF	None	None
		TWCM-13-17	Female	60	DCM	NA	W	NH	NICM (chemo)	AF, VF, non-specific ST depression	Mild TR, PR, Mod MR
		TWCM-13-36	Female	73	NF	NA	W	NH	No HF	sinus bradycardia LBBB	Mod AR, Mild TR,
		TWCM-13-47	Male	40	DCM	NA	AA	NH	NICM (familial)	sinus tachycardia, T wave abnormality	Mild MR
		TWCM-13-80	Male	46	NF	NA	W	NH	No HF	None	None
		TWCM-13-84	Male	56	DCM	NA	AA	NH	NICM (familial)	V-tach	Mild-mod MR
		TWCM-13-96	Female	20	NF	NA	W	NH	No HF	None	Severe TR, mild MR
		TWCM-13-101	Female	60	NF	NA	AA	NH	No HF	None	None
		TWCM-13-102	Male	41	DCM	NA	W	NH	NICM (viral)	RBBB	None
		TWCM-13-104	Female	48	NF	NA	W	NH	No HF	None	None
		TWCM-13-132	Female	48	NF	NA	AA	NH	No HF	None	None
		TWCM-13-152	Male	35	NF	NA	AA	NH	No HF	None	None
		TWCM-13-168	Male	66	NF	NA	W	NH	No HF	ST&T wave anromality, prolonged QT	None
		TWCM-13-181	Female	8	DCM	NA	W	NH	NICM (noncompaction, restrictive)	tachycardia	Mod MR
		TWCM-13-192	Male	21	NF	NA	W	NH	No HF	None	None
		TWCM-13-198	Male	11	NF	NA	W	NH	No HF	None	Mild MR
		TWCM-13-208	Male	51	DCM	NA	W	NH	NICM (unspecified)	LBBB, Afib, PSVT	Mild TR, Mod MR
		TWCM-13-235	Female	11	NF	NA	W	NH	No HF	None	None
		TWCM-13-285	Female	32	DCM	NA	W	NH	NICM (familial)	tachycardia, SVT	Mild TR, Mod MR
		TWCM-14-173	Female	63	NF	NA	W	NH	No HF	Prolonged QT int, nonspec T wave abnormality	Mod MR and mild TR
		TWCM-LVAD2	Female	64	DCM	NA	W	NH	NICM (unspecified)	Afib	Mod MR
		TWCM-LVAD3	Male	61	DCM	NA	W	H	NICM (valvular)	Afib	Severe MR, TR, AS
	HCA	D1	Female	50-55	NF	NA	NA	Caucasian	NA	NA	NA
		D2	Male	60-65	NF	NA	NA	Caucasian	NA	NA	NA
		D3	Male	55-60	NF	NA	NA	Caucasian	NA	NA	NA
		D4	Female	70-75	NF	NA	NA	Caucasian	NA	NA	NA
		D5	Female	65-70	NF	NA	NA	Caucasian	NA	NA	NA
		D6	Male	70-75	NF	NA	NA	Caucasian	NA	NA	NA
		D7	Male	60-65	NF	NA	NA	Caucasian	NA	NA	NA
		D11	Female	60-65	NF	NA	NA	Caucasian	NA	NA	NA
		H2	Male	50-55	NF	NA	NA	Caucasian	NA	NA	NA
		H3	Male	50-55	NF	NA	NA	Asian	NA	NA	NA
		H4	Male	55-60	NF	NA	NA	Caucasian	NA	NA	NA
		H5	Female	50-55	NF	NA	NA	Caucasian	NA	NA	NA
		H6	Female	40-45	NF	NA	NA	Caucasian	NA	NA	NA
		H7	Female	45-50	NF	NA	NA	Caucasian	NA	NA	NA
	SCP498	P1221	Female	52	NF	NA	NA	NA	NA	NA	NA
		P1600	Female	51	NF	NA	NA	NA	NA	NA	NA
		P1666	Male	54	NF	NA	NA	NA	NA	NA	NA
		P1681	Male	39	NF	NA	NA	NA	NA	NA	NA
		P1702	Male	59	NF	NA	NA	NA	NA	NA	NA
		P1708	Female	60	NF	NA	NA	NA	NA	NA	NA
		P1723	Female	47	NF	NA	NA	NA	NA	NA	NA
