# Supplementary material for: Integrated analysis reveals the dysfunction of intercellular communication and metabolic signals in dilated cardiomyopathy
Source: Heliyon. 2024 Feb 22;10(5):e26803. doi: 10.1016/j.heliyon.2024.e26803 (PMC10907783; doi:10.1016/j.heliyon.2024.e26803)
Supplement: Multimedia component 2 [file mmc2.xls]

## Sheet: Table S1
	Table S2 Information of four original snRNA-seq datasets and integrated dataset
	dataset	Healthy samples	DCM samples	Healthy hearts	DCM hearts	Cells numbers in the original article	Cells numbers after integration	Percentage of original cells after integration
	heart cell atlas (HCA)	14	0	14	0	90270	60843	0.674011
	Single Cell Portal (SCP498)	6	0	6	0	78264	39824	0.508842
	Single Cell Portal (SCP1303)	30	20	16	11	357437	231155	0.646701
	GSE183852	25	13	25	13	220752	129830	0.588126
	Our integrated dataset	75	33	61	24	746723	461652	0.618237
