# Supplementary material for: Integrated analysis reveals the dysfunction of intercellular communication and metabolic signals in dilated cardiomyopathy
Source: Heliyon. 2024 Feb 22;10(5):e26803. doi: 10.1016/j.heliyon.2024.e26803 (PMC10907783; doi:10.1016/j.heliyon.2024.e26803)
Supplement: Multimedia component 3 [file mmc3.xls]

## Sheet: Sheet1
			Table. S3 Primers for real-time PCR
		Gene name	Forward Primer (5' to 3' )	Reverse Primer (5' to 3' )
		Nppa	GAACCTGCTAGACCACCT	CCTAGTCCACTCTGGGCT
		Nppb	AAGCTGCTGGAGCTGATAAGA	GTTACAGCCCAAACGACTGAC
		Myh7	GCATCAAGGAGCTCACC	CTGCAGCCGCAGTAGGTT
		Atp1a2	AAGCTCTGTTTTGTGGGGCT	GCCTTGGCTTCTCTGGGATT
		Atp2a2	TGGAACCTTTGCCGCTCATT	TTCCCCAACCTCAGTCATGC
		β-actin	GTGACGTTGACATCCGTAAAGA	GCCGGACTCATCGTACTCC
		Bmp6	GTGACACCGCAGCACAAC	CCTCGCTCACCTTGAAGAA
		Bmpr2	ATAAACCCGCAATCTCCC	CCAGCCGATTTCCAGTTA
		Gdf7	TCACCGGCTTCACAGACCAA	GCTCCGCATTCACCACCTCAT
		Bmpr1a	GTCGTTACAACCGTGATT	CTGTTTGGCAATAGTTCG
		Jag1	CAGGTCTTACCACCGAACA	ACAGGGAAGGCTCACAGG
		Notch1	TTCGTGCTCCTGTTCTTTG	CTCCGCTTCTTCTTGCTG
		Notch2	AGTCAACCGCTTCCAGTG	GGCATTCATAGCCATTCG
		Notch3	CAGCGAGCATCCTTATTTG	GCTGGGCTAGGTGTTGAGT
		Notch4	GCCACAACCACGGAACCT	CACTCATCCACATCTCCCTCA
		Ckm	GGCTTCACTCTGGACGATGTCA	CCTTGAAGACCGTGTAGGACTC
		Ckmt2	TGGCTGGTGATGAGGAGTCGTA	GTCCGTAGGATGCTTCATCACC
		Sat1	GAGGATGGCTTTGGAGAACACC	GATACAGCAACTTGCCAATCCATG
		Maob	TACTTGGGGACCGAGTGAAGCT	CCAAAGCAGGTGGAATGGCACT
		P4ha1	CCAGTAACAGGAGCCTTGGAGA	GCCGTAGAAACATCCAGTCCTG
