# Supplementary material for: Integrated analysis reveals the dysfunction of intercellular communication and metabolic signals in dilated cardiomyopathy
Source: Heliyon. 2024 Feb 22;10(5):e26803. doi: 10.1016/j.heliyon.2024.e26803 (PMC10907783; doi:10.1016/j.heliyon.2024.e26803)
Supplement: Multimedia component 4 [file mmc4.xls]

p_val	avg_log2FC	pct.1	pct.2	p_val_adj	cluster	gene
0	4.49634971238511	0.881	0.043	0	0	NEGR1
0	4.12033555755482	0.658	0.039	0	0	ACSM3
0	3.89560950840517	0.787	0.03	0	0	CDH19
0	3.76528154860121	0.777	0.033	0	0	BICC1
0	3.75059583493743	0.879	0.12	0	0	DCN
0	3.66576007336014	0.827	0.112	0	0	ABCA8
0	3.5938508351558	0.826	0.07	0	0	ABCA6
0	3.58934735879813	0.696	0.047	0	0	ABCA10
0	3.49147391891028	0.727	0.064	0	0	ABCA9
0	3.29348709380104	0.691	0.037	0	0	COL6A3
0	3.19344948218999	0.371	0.045	0	0	KAZN
0	3.09247026988141	0.688	0.072	0	0	FBN1
0	3.03185752870876	0.563	0.023	0	0	SLIT2
0	3.02470272876222	0.64	0.072	0	0	C7
0	2.93820480348602	0.443	0.012	0	0	NOX4
0	2.87609661169848	0.566	0.051	0	0	ABI3BP
0	2.86795965545216	0.548	0.037	0	0	COL4A4
0	2.82889145772136	0.532	0.01	0	0	MEG3
0	2.82745168588343	0.484	0.021	0	0	ABCA9-AS1
0	2.79369210842746	0.431	0.006	0	0	MEG8
0	2.78407530475856	0.621	0.063	0	0	COL8A1
0	2.74103329659133	0.628	0.07	0	0	FOXP2
0	2.68134398053481	0.449	0.022	0	0	CCDC80
0	2.66618789183541	0.522	0.065	0	0	PDGFD
0	2.65197587958402	0.733	0.14	0	0	SCN7A
0	2.64879407872183	0.475	0.034	0	0	SVEP1
0	2.62729510994039	0.395	0.095	0	0	FGF14
0	2.57915903563673	0.55	0.057	0	0	COL15A1
0	2.56019730464107	0.977	0.427	0	0	LAMA2
0	2.48950545062231	0.411	0.054	0	0	SMOC2
0	2.45916540545677	0.724	0.127	0	0	PID1
0	2.45147561411081	0.414	0.025	0	0	MGST1
0	2.44679904656155	0.771	0.262	0	0	GSN
0	2.44337703382015	0.901	0.34	0	0	RORA
0	2.41504250129904	0.468	0.037	0	0	COL4A3
0	2.35692577592607	0.514	0.067	0	0	DCLK1
0	2.35424104990022	0.582	0.085	0	0	GLIS3
0	2.34680111136348	0.416	0.089	0	0	APOD
0	2.3362540166524	0.358	0.019	0	0	LTBP2
0	2.31574286772964	0.339	0.029	0	0	ADH1B
0	2.30775360456107	0.454	0.05	0	0	CFH
0	2.30338918635712	0.419	0.072	0	0	PCSK6
0	2.28908816577274	0.682	0.173	0	0	LAMC1
0	2.27860142377469	0.47	0.029	0	0	LPAR1
0	2.24919896298149	0.51	0.118	0	0	FN1
0	2.24229835450165	0.408	0.071	0	0	CFD
0	2.24112847659361	0.624	0.097	0	0	BNC2
0	2.23753450156035	0.358	0.014	0	0	FREM1
0	2.20265556052051	0.373	0.007	0	0	VIT
0	2.14319440652463	0.659	0.151	0	0	LAMB1
0	2.13344885179581	0.401	0.018	0	0	FBLN5
0	2.1324146481663	0.36	0.023	0	0	COL12A1
0	2.11112775545027	0.34	0.042	0	0	LINC01088
0	2.10341161205991	0.424	0.055	0	0	ELN
0	2.10274497165647	0.337	0.048	0	0	PCOLCE2
0	2.08126833246406	0.567	0.095	0	0	COL1A2
0	2.06291571483689	0.277	0.006	0	0	ACSM1
0	2.03968475673533	0.56	0.092	0	0	COL5A2
0	2.0395404863091	0.394	0.032	0	0	KCNT2
0	2.02636537829535	0.32	0.011	0	0	MUSK
0	2.01581172640743	0.524	0.091	0	0	ROBO1
0	2.00977341447804	0.291	0.003	0	0	PDGFRA
0	1.95495847484186	0.473	0.106	0	0	MGP
0	1.95068818774586	0.608	0.149	0	0	EGFR
0	1.93143978403803	0.46	0.074	0	0	TNXB
0	1.92828797993717	0.354	0.015	0	0	SRPX2
0	1.92251181315241	0.448	0.053	0	0	VCAN
0	1.92104917941537	0.29	0.052	0	0	GPC6
0	1.90791706012124	0.295	0.023	0	0	COL24A1
0	1.89798091920922	0.26	0.007	0	0	NRK
0	1.88852576289077	0.336	0.025	0	0	SULF1
0	1.88455086252887	0.348	0.053	0	0	SPOCK1
0	1.86614848780187	0.499	0.166	0	0	TGFBR3
0	1.86216614270482	0.333	0.014	0	0	MRC2
0	1.85947114853449	0.294	0.013	0	0	CLMP
0	1.85349143256612	0.326	0.021	0	0	NOVA1
0	1.85009635739947	0.628	0.152	0	0	GAS7
0	1.81875106524514	0.334	0.033	0	0	PTGIS
0	1.81809158261432	0.381	0.077	0	0	LGR4
0	1.8167585461993	0.495	0.106	0	0	COL3A1
0	1.81263977869663	0.275	0.014	0	0	LUM
0	1.76731984678427	0.255	0.045	0	0	THUMPD1
0	1.76313862287632	0.309	0.03	0	0	FBLN1
0	1.74233168126208	0.303	0.023	0	0	SERPINF1
0	1.72882102070566	0.804	0.402	0	0	MIR99AHG
0	1.71844156830973	0.472	0.096	0	0	MAPK10
0	1.71722269985969	0.659	0.272	0	0	NAALADL2
0	1.70874478529499	0.445	0.086	0	0	COL6A1
0	1.69907641178889	0.253	0.008	0	0	MFAP5
0	1.68734608105289	0.292	0.021	0	0	PLEKHH2
0	1.65789657646045	0.392	0.05	0	0	COL5A1
0	1.64675151786706	0.266	0.013	0	0	PRELP
0	1.64073944256826	0.45	0.085	0	0	NCAM2
0	1.61540787206589	0.495	0.131	0	0	SPATA6
0	1.6058574804618	0.693	0.291	0	0	PCDH9
0	1.6037443635935	0.52	0.098	0	0	TSHZ2
0	1.60143467859307	0.353	0.064	0	0	NNMT
0	1.59162444793168	0.353	0.067	0	0	LTBP4
0	1.57394654524421	0.276	0.019	0	0	FBLN2
0	1.56723678333381	0.44	0.149	0	0	TBX20
0	1.56113701661619	0.307	0.048	0	0	ESR1
0	1.53811509722169	0.369	0.106	0	0	SNED1
0	1.53190024276779	0.304	0.048	0	0	SDC2
0	1.52575197741468	0.454	0.113	0	0	EPHA3
0	1.51613907735718	0.253	0.035	0	0	CLSTN2
0	1.50689256964314	0.358	0.068	0	0	FMO2
0	1.50120043650884	0.474	0.131	0	0	MAMDC2
0	1.46172794128935	0.336	0.108	0	0	PRICKLE1
0	1.45778279159428	0.33	0.066	0	0	C1S
0	1.43555101254023	0.601	0.246	0	0	LTBP1
0	1.42889635494374	0.332	0.084	0	0	PTPRD
0	1.42877866604604	0.385	0.134	0	0	ADGRD1
0	1.42637158103222	0.316	0.058	0	0	PTPRS
0	1.42066122799933	0.4	0.144	0	0	AFF3
0	1.41929692459454	0.482	0.163	0	0	SOBP
0	1.3866500223561	0.308	0.07	0	0	UST
0	1.38159279337718	0.447	0.121	0	0	COL6A2
0	1.37828569027566	0.266	0.022	0	0	TBX18
0	1.37174414718658	0.497	0.157	0	0	PHLDB1
0	1.36462639693053	0.396	0.125	0	0	NPAS3
0	1.35236097361463	0.38	0.102	0	0	DDR2
0	1.33510824553014	0.29	0.074	0	0	MID1
0	1.33367172636708	0.273	0.028	0	0	TC2N
0	1.32999021173955	0.381	0.081	0	0	ANKS1B
0	1.32481976958508	0.398	0.122	0	0	PLAGL1
0	1.3235144157272	0.529	0.141	0	0	UNC5C
0	1.31216199046011	0.648	0.183	0	0	EBF2
0	1.30946778244335	0.375	0.083	0	0	ANTXR1
0	1.29894877160531	0.265	0.046	0	0	SERPING1
0	1.29884065411256	0.413	0.119	0	0	LRP1
0	1.28900888102173	0.285	0.091	0	0	ABTB2
0	1.28356244366661	0.542	0.223	0	0	AC007319.1
0	1.26752183296472	0.294	0.074	0	0	NFKBIZ
0	1.25983715433963	0.537	0.248	0	0	ADD3
0	1.25965566307127	0.399	0.138	0	0	BNIP3L
0	1.25961093199001	0.337	0.093	0	0	DYNC2H1
0	1.2524725378707	0.523	0.177	0	0	ADAMTSL3
0	1.24534159049878	0.462	0.188	0	0	ECHDC2
0	1.23612633433132	0.531	0.233	0	0	NID1
0	1.21115123899533	0.454	0.207	0	0	RHOBTB3
0	1.19853886869242	0.303	0.066	0	0	PXDN
0	1.19702650336635	0.404	0.155	0	0	SESTD1
0	1.19386078755531	0.255	0.052	0	0	DPYSL3
0	1.19170422275214	0.257	0.058	0	0	TPRG1
0	1.18579003508464	0.789	0.482	0	0	FBXL7
0	1.1805711909098	0.748	0.373	0	0	PLXDC2
0	1.17119876930884	0.416	0.225	0	0	USP53
0	1.16864645009879	0.589	0.206	0	0	ADGRB3
0	1.15267506698661	0.48	0.219	0	0	ARHGAP21
0	1.14792805978963	0.331	0.107	0	0	BACH2
0	1.14732980716566	0.812	0.564	0	0	NFIA
0	1.13961610387632	0.762	0.477	0	0	CELF2
0	1.13197997618896	0.64	0.238	0	0	TRPS1
0	1.13076818658362	0.397	0.182	0	0	FAM110B
0	1.12480178940823	0.275	0.092	0	0	TNFRSF19
0	1.1242639739193	0.256	0.056	0	0	KLHL29
0	1.124157324069	0.298	0.097	0	0	GALNT10
0	1.11732476993342	0.556	0.272	0	0	SOX6
0	1.11218532575776	0.534	0.266	0	0	FOXO1
0	1.10616271466174	0.523	0.279	0	0	MAGI2
0	1.10313961326001	0.783	0.539	0	0	FNDC3B
0	1.1029476064725	0.624	0.362	0	0	SH3D19
0	1.10125039934029	0.336	0.152	0	0	SLC2A13
0	1.09530176977824	0.369	0.145	0	0	SMAD3
0	1.08074292940409	0.566	0.274	0	0	COL4A1
0	1.07604043920883	0.299	0.072	0	0	AKAP12
0	1.07089528116693	0.256	0.06	0	0	FAM114A1
0	1.06298567932019	0.406	0.181	0	0	FSTL1
0	1.04881482023601	0.349	0.096	0	0	CRISPLD2
0	1.0394884355591	0.705	0.343	0	0	PLEKHA5
0	1.03433982696092	0.34	0.106	0	0	PRICKLE2
0	1.02984065827009	0.266	0.071	0	0	SPRY1
0	1.02380068581582	0.275	0.071	0	0	PTPN13
0	1.01576458429789	0.791	0.379	0	0	EBF1
0	1.01487616867114	0.332	0.103	0	0	PLSCR4
0	1.01246880243143	0.375	0.177	0	0	PDE5A
0	1.00878905840852	0.314	0.126	0	0	ANTXR2
0	1.00565838654758	0.25	0.068	0	0	RNF24
0	1.00137945901899	0.388	0.21	0	0	CDK8
0	0.997959154099271	0.268	0.083	0	0	LHFPL2
0	0.991815220049547	0.559	0.201	0	0	TFPI
0	0.990079237336713	0.307	0.104	0	0	RRBP1
0	0.981064724350797	0.621	0.356	0	0	EXT1
0	0.937854509089202	0.346	0.144	0	0	CREB3L2
0	0.930369156107993	0.457	0.25	0	0	AHI1
0	0.9255325057981	0.255	0.072	0	0	SH3PXD2B
0	0.924974686626134	0.298	0.141	0	0	NAV3
0	0.92049474003211	0.352	0.176	0	0	SGIP1
0	0.917368319024295	0.311	0.172	0	0	PRR16
0	0.915237575994526	0.365	0.174	0	0	OPHN1
0	0.910891516598515	0.339	0.135	0	0	STARD9
0	0.910004842422342	0.343	0.157	0	0	CENPP
0	0.908752337662941	0.253	0.088	0	0	SLIT3
0	0.907159026200011	0.267	0.133	0	0	LINC00882
0	0.906756076409589	0.615	0.362	0	0	COL4A2
0	0.882895391639049	0.313	0.135	0	0	ZNF708
0	0.88190078286965	0.274	0.096	0	0	NOTCH2
0	0.880451922552988	0.334	0.141	0	0	SEC24D
0	0.872851214150685	0.252	0.105	0	0	PRRX1
0	0.86568659248704	0.676	0.452	0	0	PBX1
0	0.865566238059179	0.359	0.161	0	0	PKD2
0	0.862587038827285	0.726	0.455	0	0	ZEB1
0	0.862445108993983	0.273	0.085	0	0	EBF3
0	0.862204188326047	0.259	0.144	0	0	PDE3B
0	0.85743214675604	0.282	0.097	0	0	SNTB1
0	0.83706389578642	0.516	0.31	0	0	PARD3B
0	0.832793820342522	0.908	0.568	0	0	RBMS3
0	0.826530039179491	0.616	0.393	0	0	SSBP2
0	0.826376224747668	0.762	0.559	0	0	CHD9
0	0.812214401079879	0.43	0.229	0	0	EHBP1
0	0.810250949497756	0.372	0.203	0	0	ITM2B
0	0.801642543204435	0.718	0.454	0	0	ZFPM2
0	0.796596348059337	0.933	0.812	0	0	ZBTB20
0	0.796437981806766	0.367	0.204	0	0	CREB5
0	0.795810317149233	0.456	0.259	0	0	CPQ
0	0.794724194425768	0.294	0.105	0	0	EMP1
0	0.781786056838901	0.313	0.152	0	0	FGFR1
0	0.780437446452673	0.284	0.138	0	0	SERINC5
0	0.775636868760049	0.459	0.257	0	0	GAB2
0	0.77126952632782	0.251	0.08	0	0	AXL
0	0.767028721476997	0.472	0.26	0	0	UGGT2
0	0.766994705593482	0.258	0.089	0	0	RERG
0	0.76592653276222	0.254	0.104	0	0	SKIL
0	0.765053551463907	0.534	0.299	0	0	SASH1
0	0.764146819112492	0.693	0.504	0	0	RBMS1
0	0.758333340228619	0.278	0.134	0	0	BCL6
0	0.754213854559066	0.382	0.209	0	0	ZNF521
0	0.754196493070744	0.748	0.435	0	0	MAML2
0	0.75391533736524	0.308	0.132	0	0	NCOA7
0	0.753073997692469	0.275	0.118	0	0	MLXIP
0	0.750677462330199	0.646	0.405	0	0	IGFBP7
0	0.750544701192362	0.279	0.116	0	0	ZFP36L2
0	0.744155251755427	0.43	0.152	0	0	MSC-AS1
0	0.743086695537775	0.881	0.747	0	0	FTX
0	0.740046139212104	0.694	0.388	0	0	AKT3
0	0.735268618280081	0.275	0.118	0	0	COL18A1
0	0.73169094580312	0.324	0.139	0	0	ADGRL3
0	0.712838410489038	0.476	0.299	0	0	NAV1
0	0.710494207436291	0.396	0.202	0	0	RTN4
0	0.698078739870744	0.266	0.135	0	0	VIM
0	0.694829778611335	0.449	0.298	0	0	OSBPL9
0	0.69002935082698	0.354	0.192	0	0	SPRED2
0	0.688604143100775	0.45	0.253	0	0	TCF7L2
0	0.684339964221949	0.35	0.193	0	0	TANK
0	0.6831026879365	0.258	0.113	0	0	ARHGAP32
0	0.681081892255841	0.399	0.216	0	0	DANT2
0	0.678436216408531	0.496	0.299	0	0	CDK14
0	0.677820286998701	0.363	0.231	0	0	ZNF704
0	0.670183520191677	0.445	0.224	0	0	HSPG2
0	0.663036169751398	0.289	0.149	0	0	ATP10D
0	0.660954026591726	0.323	0.195	0	0	NFIC
0	0.644944521165634	0.251	0.093	0	0	COL5A3
0	0.642885859844667	0.344	0.217	0	0	CMSS1
0	0.640510975718646	0.541	0.406	0	0	FOXO3
0	0.63883271446516	0.325	0.191	0	0	TRPC1
0	0.63696614600694	0.334	0.167	0	0	SRGAP1
0	0.630426027794843	0.314	0.14	0	0	PRKD1
0	0.628486330802546	0.413	0.254	0	0	SMC5
0	0.626416845902595	0.708	0.412	0	0	SPARCL1
0	0.623326769688121	0.384	0.234	0	0	SLC25A13
0	0.620755146020236	0.612	0.394	0	0	GRK5
0	0.620409723312496	0.278	0.12	0	0	TMTC2
0	0.615560136083733	0.325	0.166	0	0	PRKCA
0	0.615107518271987	0.254	0.147	0	0	ENOX2
0	0.609040035443736	0.472	0.343	0	0	JAK1
0	0.606089624494113	0.384	0.262	0	0	PBX3
0	0.605937730421922	0.568	0.363	0	0	ARHGAP24
0	0.600114324402872	0.687	0.487	0	0	DST
0	0.590731355245526	0.531	0.285	0	0	EPB41L2
0	0.589386236929389	0.527	0.364	0	0	AGAP1
0	0.58581845997353	0.427	0.257	0	0	ITPR1
0	0.577718385042353	0.409	0.271	0	0	SEC31A
0	0.575144281527928	0.264	0.139	0	0	TANC2
0	0.571348384836847	0.49	0.324	0	0	MYCBP2
0	0.570953625363356	0.389	0.227	0	0	SETBP1
0	0.554701751253629	0.304	0.177	0	0	SLC4A7
0	0.551343022604116	0.45	0.328	0	0	TGFBR2
0	0.549689718046525	0.447	0.311	0	0	PDXDC1
0	0.549254199720569	0.394	0.298	0	0	DAAM1
0	0.548099528396526	0.317	0.202	0	0	CBFA2T2
0	0.54343414131851	0.281	0.131	0	0	BCL2
0	0.540714725921871	0.326	0.207	0	0	GHR
0	0.534235194421995	0.549	0.353	0	0	MEIS2
0	0.533726107683886	0.341	0.242	0	0	TLN2
0	0.533594280639993	0.338	0.196	0	0	MFGE8
0	0.53161194147858	0.364	0.241	0	0	MYO1D
0	0.530745225135564	0.327	0.229	0	0	ASPH
0	0.530333051195945	0.296	0.138	0	0	RHOJ
0	0.529114258364659	0.461	0.34	0	0	MTUS1
0	0.522964991805902	0.285	0.187	0	0	IPO9-AS1
0	0.521747581425315	0.25	0.135	0	0	CHIC2
0	0.518100781448108	0.464	0.333	0	0	IGF1R
0	0.512722434709324	0.268	0.147	0	0	PTBP3
0	0.511907723785182	0.727	0.457	0	0	TCF4
0	0.510045300239553	0.359	0.232	0	0	NCOR2
0	0.508850074597283	0.599	0.453	0	0	UBE2E2
0	0.506505493878606	0.355	0.247	0	0	PLPP3
0	0.504970570814811	0.324	0.186	0	0	FMNL2
0	0.494714907412472	0.304	0.1	0	0	COLEC12
0	0.494005912837521	0.287	0.172	0	0	CRYBG3
0	0.492662768595907	0.592	0.45	0	0	WWOX
0	0.486444083610301	0.548	0.384	0	0	SYNPO2
0	0.483650565946666	0.634	0.457	0	0	TTC28
0	0.477056622803479	0.348	0.225	0	0	SNX9
0	0.475019406897479	0.254	0.153	0	0	DSE
0	0.472058748124168	0.393	0.227	0	0	WWTR1
0	0.470814018411472	0.314	0.235	0	0	TTC3
0	0.470446136110376	0.339	0.222	0	0	PHF3
0	0.468146359121184	0.543	0.418	0	0	STK3
0	0.462983923263066	0.467	0.341	0	0	ZCCHC7
0	0.461339082728466	0.327	0.186	0	0	RBMS3-AS3
0	0.459647167027496	0.286	0.19	0	0	BICD1
0	0.458598126802069	0.294	0.218	0	0	DOCK5
0	0.458349689472852	0.275	0.155	0	0	LIMA1
0	0.458198736240941	0.387	0.263	0	0	PXDNL
0	0.45704861653366	0.268	0.15	0	0	ECE1
0	0.457034641941556	0.314	0.212	0	0	ARID5B
0	0.454003206736548	0.268	0.179	0	0	ANKAR
0	0.453705103804306	0.592	0.468	0	0	NCOA1
0	0.453190106748135	0.381	0.268	0	0	TMEM135
0	0.450467666450478	0.374	0.265	0	0	NFE2L2
0	0.440598969766251	0.282	0.178	0	0	CASK
0	0.437916446713132	0.359	0.226	0	0	RUFY3
0	0.436747566904263	0.403	0.331	0	0	PLD1
0	0.435965189187725	0.348	0.215	0	0	CYTH3
0	0.432789254197387	0.587	0.473	0	0	CBLB
0	0.430571066748169	0.36	0.248	0	0	GLS
0	0.425606980411658	0.294	0.171	0	0	ATP8B1
0	0.424067268275809	0.312	0.229	0	0	GOLGB1
0	0.421664067050018	0.301	0.181	0	0	DPYSL2
0	0.419232406136123	0.561	0.387	0	0	DLG2
0	0.416553425299997	0.546	0.452	0	0	CUX1
0	0.403628838831526	0.572	0.455	0	0	VPS13B
0	0.402663996289056	0.268	0.167	0	0	ATXN3
0	0.39819232667843	0.409	0.229	0	0	PDE1A
0	0.396141655421951	0.414	0.242	0	0	FYN
0	0.394351871211756	0.497	0.322	0	0	DOCK1
0	0.3926205098339	0.605	0.564	0	0	ZBTB16
0	0.390410345381772	0.287	0.212	0	0	TPCN1
0	0.388287951376666	0.331	0.232	0	0	THADA
0	0.386880753715512	0.276	0.208	0	0	FBXO42
0	0.381724949948102	0.442	0.351	0	0	EVI5
0	0.381254079794447	0.6	0.227	0	0	MECOM
0	0.381043403975524	0.359	0.26	0	0	BBS9
0	0.374621090137613	0.365	0.281	0	0	SCMH1
0	0.373849077370276	0.267	0.196	0	0	MICU1
0	0.371905900476216	0.407	0.239	0	0	ANKRD44
0	0.371766778251838	0.32	0.128	0	0	HMCN1
0	0.366170153163125	0.452	0.351	0	0	FTO
0	0.365380110243721	0.907	0.586	0	0	PRKG1
0	0.364018233557573	0.257	0.187	0	0	ST5
0	0.363185523111343	0.342	0.272	0	0	DCAF6
0	0.362531966965586	0.328	0.236	0	0	ASCC3
0	0.361441196340584	0.255	0.166	0	0	MAP4K5
0	0.358250306649398	0.377	0.273	0	0	ABL1
0	0.357603124569629	0.26	0.174	0	0	MAGI3
0	0.355238735374023	0.462	0.188	0	0	SLC9A9
0	0.354260373966802	0.343	0.257	0	0	NPEPPS
0	0.352784715901553	0.451	0.357	0	0	SRSF11
0	0.347593111261904	0.283	0.214	0	0	TNRC6C
0	0.342489956114186	0.427	0.331	0	0	MYO9A
0	0.342218079110989	0.258	0.197	0	0	ENOSF1
0	0.340639197996416	0.303	0.223	0	0	STXBP5
0	0.337116856969839	0.268	0.189	0	0	SMURF2
0	0.33565785979156	0.278	0.198	0	0	MPHOSPH8
0	0.333912092407234	0.342	0.233	0	0	IL6ST
0	0.332672012626399	0.256	0.195	0	0	REPS1
0	0.331407279959837	0.314	0.219	0	0	PHF14
0	0.327308216661406	0.487	0.382	0	0	FAM172A
0	0.323857138331408	0.415	0.334	0	0	PHF21A
0	0.323788759924156	0.355	0.278	0	0	SMG6
0	0.322538853447415	0.514	0.441	0	0	FKBP5
0	0.32088269152126	0.685	0.503	0	0	DPYD
0	0.32083725084067	0.339	0.251	0	0	FAM13A
0	0.318912741515013	0.49	0.391	0	0	RBFOX2
0	0.317998776733445	0.358	0.288	0	0	ANKRD10
0	0.316294464910159	0.258	0.182	0	0	YAP1
0	0.315965152175266	0.278	0.233	0	0	FOCAD
0	0.314403365959458	0.296	0.222	0	0	SCFD1
0	0.312428256963211	0.606	0.486	0	0	WSB1
0	0.305488240146049	0.314	0.188	0	0	ZNF385D
0	0.304457211988878	0.469	0.329	0	0	SVIL
0	0.304368797206766	0.288	0.173	0	0	RBMS3-AS2
0	0.303771027949828	0.533	0.408	0	0	CACNA2D1
0	0.301615362863758	0.444	0.299	0	0	APP
0	0.29771289733987	0.385	0.298	0	0	UACA
0	0.297597816343565	0.273	0.2	0	0	AEBP2
0	0.296826907037773	0.304	0.187	0	0	ASAP2
0	0.296603781427657	0.337	0.265	0	0	KANSL1L
0	0.295414699188614	0.336	0.278	0	0	PIK3R1
0	0.294778339416338	0.25	0.178	0	0	TTC14
0	0.294252665662186	0.506	0.242	0	0	PLCB1
0	0.294080906897553	0.252	0.169	0	0	CNTLN
0	0.290973184783409	0.446	0.359	0	0	MON2
0	0.288428138179217	0.477	0.365	0	0	FER
0	0.287029200331389	0.355	0.287	0	0	ZRANB2
0	0.28218591547252	0.261	0.197	0	0	DIS3L2
0	0.281922274866691	0.268	0.202	0	0	COPA
0	0.281509833701541	0.307	0.218	0	0	SMURF1
0	0.280756091196869	0.275	0.207	0	0	USP33
0	0.278333302985333	0.405	0.314	0	0	C1orf21
0	0.27589667867119	0.4	0.327	0	0	SDCCAG8
0	0.272748751244512	0.446	0.364	0	0	SENP6
0	0.267395257420509	0.342	0.188	0	0	DENND2A
0	0.266816196368409	0.468	0.385	0	0	SETD5
0	0.263404433558051	0.386	0.303	0	0	PTBP2
0	0.262045865279114	0.428	0.365	0	0	RSRP1
0	0.25964605127828	0.594	0.53	0	0	DDX5
0	0.258177458528196	0.419	0.3	0	0	PPP3CA
0	0.257624916973494	0.431	0.375	0	0	JPX
0	0.257294851908173	0.332	0.266	0	0	LRCH3
0	0.256534784788643	0.258	0.161	0	0	TCF7L1
0	0.255388739292922	0.294	0.171	0	0	SPARC
0	0.255093187444012	0.351	0.278	0	0	CCNH
0	0.252268758420874	0.434	0.374	0	0	ELF1
0	0.251498326409616	0.333	0.265	0	0	AGO3
6.63856943186189e-267	0.260170208573193	0.279	0.236	1.44727452184021e-262	0	EEA1
7.13152060365186e-259	0.301428506165476	0.27	0.23	1.55474280680214e-254	0	NHSL1
5.05157361634912e-257	0.268959890345359	0.26	0.217	1.10129356410027e-252	0	EFCAB2
0	5.78345521435144	0.991	0.192	0	1	RYR2
0	4.96494217879895	0.954	0.079	0	1	FGF12
0	4.66320171596834	0.997	0.322	0	1	TTN
0	4.60671561915631	0.957	0.116	0	1	FHL2
0	4.54055232470906	0.946	0.037	0	1	MLIP
0	4.3880546324814	0.966	0.056	0	1	MYBPC3
0	4.3172371619412	0.968	0.125	0	1	SORBS2
0	4.18140335540884	0.925	0.027	0	1	RBM20
0	4.16081582628437	0.96	0.084	0	1	CTNNA3
0	3.97745113304024	0.925	0.063	0	1	MYOM1
0	3.92844529428367	0.943	0.118	0	1	SGCD
0	3.86874622079811	0.908	0.144	0	1	TTN-AS1
0	3.84066681163032	0.874	0.027	0	1	CDH2
0	3.75800332814554	0.856	0.022	0	1	FHOD3
0	3.74815406377957	0.877	0.03	0	1	TECRL
0	3.6874557156217	0.914	0.067	0	1	CMYA5
0	3.64312755727512	0.971	0.245	0	1	SLC8A1
0	3.6135965216421	0.83	0.025	0	1	MYOM2
0	3.53363458902062	0.923	0.098	0	1	NEXN
0	3.53270823747525	0.945	0.084	0	1	LDB3
0	3.508959911535	0.85	0.025	0	1	TRDN
0	3.5022704517165	0.947	0.161	0	1	PALLD
0	3.4875521955439	0.943	0.255	0	1	DMD
0	3.47173333384455	0.875	0.044	0	1	AKAP6
0	3.45988703645978	0.84	0.052	0	1	ACTN2
0	3.41629939711838	0.806	0.017	0	1	ESRRG
0	3.4083819929568	0.916	0.102	0	1	TNNT2
0	3.32892152787102	0.764	0.014	0	1	MYO18B
0	3.31969165405922	0.951	0.214	0	1	PDLIM5
0	3.27294299066162	0.827	0.052	0	1	MYOZ2
0	3.25857504392764	0.934	0.077	0	1	NEBL
0	3.25334770467372	0.795	0.053	0	1	C15orf41
0	3.25124916361387	0.941	0.149	0	1	PDE4DIP
0	3.21521384266832	0.734	0.013	0	1	TMEM178B
0	3.16371636597149	0.761	0.027	0	1	ERBB4
0	3.16026131810357	0.763	0.014	0	1	TENM2
0	3.12180754039795	0.857	0.076	0	1	THSD4
0	3.10443244812416	0.911	0.158	0	1	PPP1R12B
0	3.06187456970068	0.691	0.01	0	1	CHRM2
0	3.03448159596233	0.767	0.025	0	1	PKP2
0	2.95664835981852	0.697	0.015	0	1	DPF3
0	2.91642983058319	0.916	0.133	0	1	CACNB2
0	2.88008657125306	0.725	0.027	0	1	OBSCN
0	2.84575645333883	0.781	0.053	0	1	TACC2
0	2.82799091259094	0.678	0.035	0	1	SLC8A1-AS1
0	2.8251906909948	0.648	0.014	0	1	LRRTM3
0	2.82288445671866	0.605	0.073	0	1	ANKRD1
0	2.81722493896521	0.731	0.025	0	1	NCAM1
0	2.79280081792391	0.734	0.031	0	1	EFNA5
0	2.74227280341877	0.804	0.074	0	1	PLCXD3
0	2.7191970864352	0.736	0.043	0	1	CKMT2
0	2.70039351025793	0.815	0.096	0	1	PDZRN3
0	2.69607142913904	0.69	0.018	0	1	DPY19L2
0	2.6855655192854	0.596	0.012	0	1	PPARGC1A
0	2.67728323657636	0.638	0.006	0	1	MYH7B
0	2.67228998204651	0.736	0.052	0	1	CCSER1
0	2.66163297427182	0.511	0.046	0	1	MYH6
0	2.65560498843313	0.629	0.016	0	1	PACRG
0	2.64743093563223	0.609	0.007	0	1	SPHKAP
0	2.61486597885312	0.944	0.205	0	1	SORBS1
0	2.60588449999822	0.638	0.01	0	1	MYLK3
0	2.60087064623816	0.763	0.107	0	1	PHACTR1
0	2.58005143468364	0.575	0.008	0	1	MYPN
0	2.56234911425773	0.638	0.021	0	1	MTUS2
0	2.55944689911565	0.71	0.066	0	1	PCDH7
0	2.5566808863186	0.769	0.113	0	1	ATP2A2
0	2.53500076498282	0.604	0.009	0	1	SGCG
0	2.529651625116	0.58	0.019	0	1	NRAP
0	2.52382873077212	0.285	0.002	0	1	TNNI3K
0	2.47102876471835	0.615	0.022	0	1	DAPK2
0	2.46843669477762	0.586	0.013	0	1	MPP3
0	2.45360004687502	0.682	0.042	0	1	LMO7
0	2.44588329875783	0.703	0.068	0	1	RNF150
0	2.4304249993211	0.694	0.163	0	1	PDK4
0	2.41327150602309	0.573	0.006	0	1	MYOM3
0	2.39447640123865	0.827	0.144	0	1	ANK2
0	2.39436220520549	0.515	0.026	0	1	EYA4
0	2.36540741474277	0.473	0.009	0	1	RALYL
0	2.35337368575407	0.567	0.012	0	1	LRRC2
0	2.33357048023439	0.586	0.015	0	1	PRKAA2
0	2.3179927406727	0.466	0.003	0	1	MLIP-AS1
0	2.31677258545035	0.519	0.006	0	1	ALPK2
0	2.31176763591636	0.71	0.102	0	1	ROR1
0	2.30541971936791	0.942	0.318	0	1	PDE3A
0	2.29124886977722	0.833	0.158	0	1	PDE7A
0	2.28495735270332	0.627	0.065	0	1	TNNI3
0	2.28458657929769	0.576	0.018	0	1	ACOT11
0	2.27569174547473	0.581	0.039	0	1	PPM1K
0	2.23274560763143	0.45	0.004	0	1	AC009264.1
0	2.2176426229831	0.585	0.037	0	1	MYOCD
0	2.21382313210295	0.774	0.099	0	1	RBFOX1
0	2.20885505357118	0.815	0.127	0	1	DTNA
0	2.20024608620473	0.719	0.092	0	1	MITF
0	2.17888241696833	0.688	0.106	0	1	CPEB4
0	2.1775813971357	0.53	0.01	0	1	ADPRHL1
0	2.17365054330295	0.56	0.027	0	1	KIF21A
0	2.17127479302551	0.865	0.216	0	1	FILIP1
0	2.15623186086458	0.545	0.02	0	1	SRL
0	2.15197040574888	0.577	0.053	0	1	PLN
0	2.14575373646073	0.548	0.018	0	1	HACD1
0	2.13685564592665	0.96	0.297	0	1	ABLIM1
0	2.10562556459061	0.563	0.04	0	1	HAND2-AS1
0	2.0821832348182	0.477	0.009	0	1	SMYD1
0	2.07864027765248	0.522	0.02	0	1	HOMER1
0	2.07323351741496	0.799	0.202	0	1	MYH7
0	2.06710196156775	0.471	0.008	0	1	FSD2
0	2.06637857489291	0.962	0.337	0	1	CACNA1C
0	2.06317282652127	0.56	0.034	0	1	CASQ2
0	2.06066571061964	0.522	0.02	0	1	PPP1R9A
0	2.05160818998923	0.524	0.044	0	1	TMEM71
0	2.04983570819995	0.459	0.007	0	1	SCN5A
0	2.04676178014432	0.459	0.031	0	1	GRAMD1B
0	2.04099925144119	0.644	0.091	0	1	SLC16A7
0	2.03213599838706	0.545	0.066	0	1	HSPB7
0	2.02549404004538	0.472	0.006	0	1	FBXO40
0	2.0122832570099	0.475	0.008	0	1	KLHL31
0	2.00990826941987	0.465	0.008	0	1	RBM24
0	2.004428850113	0.467	0.006	0	1	STK33
0	2.00273280304224	0.663	0.071	0	1	CCDC141
0	1.99163785369211	0.865	0.179	0	1	CDH13
0	1.9906233914448	0.7	0.081	0	1	ANK3
0	1.98130727576447	0.424	0.004	0	1	VWC2
0	1.9695383339713	0.548	0.039	0	1	DGKG
0	1.96561209678053	0.499	0.02	0	1	WNK2
0	1.96307291141426	0.385	0.008	0	1	LINC01505
0	1.96274787679788	0.848	0.227	0	1	SVIL
0	1.95889622827899	0.41	0.009	0	1	CTNND2
0	1.94683091286475	0.414	0.01	0	1	GREB1L
0	1.94193013592144	0.553	0.035	0	1	AQP7
0	1.94147278625117	0.554	0.053	0	1	HOOK2
0	1.92273060510548	0.507	0.029	0	1	BCO2
0	1.9197676697793	0.861	0.276	0	1	MAST4
0	1.91117965380124	0.561	0.087	0	1	LPL
0	1.91074427058735	0.641	0.097	0	1	MICAL3
0	1.91036703733073	0.46	0.014	0	1	CSDC2
0	1.90712613775683	0.44	0.01	0	1	ANO5
0	1.90586304748695	0.491	0.023	0	1	GAS2
0	1.90439401462401	0.753	0.164	0	1	PXDNL
0	1.90296966819067	0.439	0.017	0	1	KCND3
0	1.90038558448988	0.602	0.084	0	1	TMEM65
0	1.89250350591256	0.487	0.024	0	1	CAP2
0	1.89113446586572	0.415	0.008	0	1	B4GALNT3
0	1.88028661536284	0.427	0.02	0	1	GPAT3
0	1.87621639897797	0.389	0.022	0	1	CORIN
0	1.87573352017797	0.455	0.009	0	1	TRIM54
0	1.86074964906147	0.424	0.021	0	1	LMOD2
0	1.86034719954902	0.433	0.011	0	1	LRRC39
0	1.84807569794735	0.405	0.006	0	1	PPP1R1C
0	1.84741413672324	0.473	0.025	0	1	NDRG4
0	1.83888411236416	0.347	0.019	0	1	ANKRD2
0	1.8337722102671	0.827	0.146	0	1	RCAN2
0	1.83251708674461	0.524	0.059	0	1	KLHL7
0	1.83165267577271	0.63	0.115	0	1	CHPT1
0	1.8295546665604	0.433	0.033	0	1	MACROD2
0	1.82416615375693	0.591	0.093	0	1	HADHB
0	1.80897645805497	0.402	0.011	0	1	PEBP4
0	1.80625956199741	0.372	0.004	0	1	FAM160A1
0	1.80510065160642	0.465	0.034	0	1	GCNT2
0	1.80042440314156	0.428	0.013	0	1	RNF207
0	1.79203074754533	0.425	0.013	0	1	JPH2
0	1.78966294079046	0.414	0.013	0	1	MLF1
0	1.78667265673364	0.449	0.024	0	1	DOCK3
0	1.77954493526924	0.853	0.318	0	1	EXOC6B
0	1.76879169188586	0.666	0.155	0	1	XPR1
0	1.75352025273674	0.627	0.117	0	1	SLC25A4
0	1.75110435741016	0.702	0.159	0	1	TBC1D4
0	1.75027557229713	0.37	0.004	0	1	MIR133A1HG
0	1.74535370882214	0.414	0.012	0	1	POPDC2
0	1.73362833162795	0.357	0.004	0	1	SYNDIG1
0	1.72936744941643	0.39	0.02	0	1	VLDLR-AS1
0	1.72909653253933	0.449	0.026	0	1	GOT1
0	1.72804037238703	0.799	0.224	0	1	SAMD4A
0	1.72568785636824	0.461	0.033	0	1	ATP1B1
0	1.72517680361875	0.45	0.033	0	1	USP13
0	1.72480152981419	0.392	0.015	0	1	FBN2
0	1.72122771514424	0.345	0.004	0	1	LINC00881
0	1.71968106258253	0.806	0.219	0	1	FHIT
0	1.71742084488317	0.371	0.006	0	1	ADRA1A
0	1.7120665162383	0.408	0.014	0	1	CASZ1
0	1.70364539969991	0.647	0.078	0	1	SLC1A3
0	1.69527527830356	0.365	0.01	0	1	MGAT4C
0	1.6917793523042	0.415	0.024	0	1	ALPK3
0	1.68751729796549	0.432	0.028	0	1	SMYD2
0	1.67691041829721	0.781	0.17	0	1	NLGN1
0	1.6759219182791	0.371	0.003	0	1	ASB15
0	1.67438281395997	0.506	0.066	0	1	NCKAP5
0	1.67391801577626	0.581	0.065	0	1	PIP5K1B
0	1.65862937248968	0.376	0.018	0	1	NEK10
0	1.65831250887672	0.642	0.166	0	1	DES
0	1.64509014751832	0.398	0.041	0	1	GTF2IRD1
0	1.63609843730134	0.456	0.068	0	1	TPM2
0	1.62316983446404	0.346	0.018	0	1	XIRP2
0	1.62020395347154	0.381	0.013	0	1	TXLNB
0	1.61890972197109	0.366	0.009	0	1	TMEM182
0	1.61078630682927	0.53	0.076	0	1	SLC7A6
0	1.60878240040366	0.33	0.007	0	1	CADPS
0	1.60764439719298	0.71	0.192	0	1	VWA8
0	1.60275684210099	0.498	0.07	0	1	ACO2
0	1.59533576530309	0.322	0.004	0	1	CFAP61
0	1.59030257522993	0.611	0.106	0	1	PPP1R13B
0	1.5864942864947	0.315	0.002	0	1	ASB18
0	1.58632923314022	0.867	0.244	0	1	MAGI1
0	1.57676701515345	0.39	0.037	0	1	FBXO32
0	1.567897344812	0.681	0.172	0	1	PLCL2
0	1.55961481014144	0.427	0.048	0	1	NCEH1
0	1.55492986762907	0.563	0.121	0	1	NNT
0	1.54562662428452	0.357	0.013	0	1	KBTBD12
0	1.54379083398066	0.42	0.035	0	1	ADAM23
0	1.53981336259423	0.717	0.237	0	1	IL1RAPL1
0	1.53778975159501	0.342	0.007	0	1	RPL3L
0	1.53650079206842	0.323	0.004	0	1	SLC5A1
0	1.53510539199205	0.856	0.311	0	1	DLG2
0	1.53238956764006	0.328	0.005	0	1	C14orf180
0	1.53193129067886	0.742	0.257	0	1	TRPM7
0	1.52866374233119	0.401	0.031	0	1	USP28
0	1.52744308535699	0.456	0.053	0	1	MDH1
0	1.52427900367304	0.373	0.019	0	1	GRIP2
0	1.51836231350289	0.313	0.002	0	1	MIR1-1HG
0	1.51213920726749	0.624	0.161	0	1	DANT2
0	1.50568815219644	0.412	0.031	0	1	PRDM16
0	1.50489895940492	0.42	0.043	0	1	MPC1
0	1.50359435186796	0.293	0.005	0	1	SNRPN
0	1.49629561155566	0.334	0.008	0	1	TRIM63
0	1.49230447578336	0.313	0.015	0	1	CPNE5
0	1.48771740641415	0.349	0.015	0	1	RAMP1
0	1.48612232915863	0.283	0.004	0	1	SLCO5A1
0	1.47658750467875	0.686	0.196	0	1	TANC1
0	1.47348745866015	0.301	0.005	0	1	DUSP27
0	1.47309707938622	0.339	0.012	0	1	GMPR
0	1.4705760296045	0.281	0.005	0	1	MAPK4
0	1.4680572608048	0.579	0.137	0	1	KLHL24
0	1.4679693551323	0.747	0.241	0	1	LRRFIP2
0	1.46793509330851	0.548	0.113	0	1	SLC25A36
0	1.46603055559372	0.316	0.005	0	1	TRIM55
0	1.46458001394692	0.332	0.011	0	1	SLC4A3
0	1.46067767478494	0.578	0.128	0	1	PPP2R3A
0	1.45744730737609	0.331	0.01	0	1	COBL
0	1.45233972575085	0.413	0.062	0	1	TRIQK
0	1.44676839557302	0.84	0.379	0	1	RABGAP1L
0	1.44399695847315	0.443	0.066	0	1	NUDT4
0	1.44117449212779	0.728	0.15	0	1	ACACB
0	1.43950881158434	0.505	0.098	0	1	HSDL2
0	1.43725079241073	0.284	0.005	0	1	GABRB1
0	1.43704399218163	0.563	0.099	0	1	TNIK
0	1.43024253898522	0.405	0.065	0	1	TMEM164
0	1.42805306678699	0.648	0.194	0	1	SLMAP
0	1.42518176825853	0.339	0.017	0	1	TMEM116
0	1.42284254416553	0.309	0.02	0	1	SH3RF2
0	1.42013564911132	0.332	0.016	0	1	SLC41A1
0	1.41949654843052	0.324	0.01	0	1	TBX5
0	1.41591758251926	0.302	0.006	0	1	PPP1R3A
0	1.41565186925055	0.408	0.048	0	1	AC098617.1
0	1.41384580359443	0.308	0.018	0	1	HSPB3
0	1.40455866406982	0.621	0.158	0	1	MYL3
0	1.40091767459869	0.521	0.171	0	1	MYL2
0	1.40002541548567	0.298	0.006	0	1	PLIN5
0	1.38981475121016	0.519	0.16	0	1	ELL2
0	1.38457335075535	0.369	0.04	0	1	EIF1B
0	1.38378749393363	0.338	0.095	0	1	LINC00486
0	1.38338873049769	0.283	0.004	0	1	PPP1R14C
0	1.37804441186519	0.495	0.089	0	1	ASAH1
0	1.37293333177151	0.803	0.334	0	1	PAM
0	1.37213722937375	0.309	0.015	0	1	PKIA
0	1.36820454100293	0.858	0.319	0	1	PLEKHA5
0	1.36515590280846	0.414	0.066	0	1	EXOG
0	1.3642116620699	0.263	0.001	0	1	ADGRL3-AS1
0	1.36211644370677	0.324	0.022	0	1	LAPTM4B
0	1.35533747056061	0.775	0.259	0	1	KANK1
0	1.35148621317821	0.384	0.053	0	1	BSG
0	1.35117667588472	0.461	0.087	0	1	AIG1
0	1.34747365409487	0.347	0.031	0	1	PPP1R13L
0	1.34446742798226	0.28	0.005	0	1	ART3
0	1.33222311926915	0.344	0.034	0	1	GNG7
0	1.33065556221399	0.408	0.073	0	1	CSRP3
0	1.32802343987718	0.834	0.314	0	1	TPM1
0	1.32695830062011	0.325	0.021	0	1	GPD1L
0	1.32562447861894	0.253	0.002	0	1	LINC01428
0	1.3225471924219	0.346	0.027	0	1	SLC38A1
0	1.3186165382435	0.329	0.033	0	1	NDRG3
0	1.31610165600785	0.417	0.05	0	1	ATP1A2
0	1.31604827941894	0.311	0.019	0	1	FN3K
0	1.29963546389198	0.326	0.027	0	1	NNT-AS1
0	1.29830908875891	0.614	0.213	0	1	ACTC1
0	1.2970569590499	0.843	0.374	0	1	CAMK2D
0	1.29676123297942	0.864	0.418	0	1	QKI
0	1.29675315986914	0.273	0.003	0	1	CYP2J2
0	1.28929107945267	0.461	0.105	0	1	ST7
0	1.28891452674955	0.836	0.383	0	1	PSD3
0	1.28856506763512	0.457	0.093	0	1	ETFDH
0	1.28146831979153	0.678	0.233	0	1	WDPCP
0	1.27717492651047	0.256	0.005	0	1	SLC27A6
0	1.27660263271376	0.486	0.113	0	1	ZNF106
0	1.27211459440723	0.312	0.025	0	1	MRAS
0	1.26237096373127	0.331	0.036	0	1	PYGB
0	1.26219211103089	0.295	0.032	0	1	NMRK2
0	1.25354255169373	0.468	0.083	0	1	PPARGC1B
0	1.24937590164297	0.256	0.003	0	1	C10orf71
0	1.2486674335754	0.328	0.079	0	1	MIR646HG
0	1.24478207984467	0.26	0.009	0	1	EYA1
0	1.24428261306282	0.426	0.084	0	1	FABP3
0	1.24271993109462	0.442	0.107	0	1	MTFR1
0	1.23852644387291	0.846	0.245	0	1	PLCL1
0	1.23556271537934	0.45	0.095	0	1	ABCC5
0	1.22763935476791	0.904	0.54	0	1	AKAP13
0	1.22286948272385	0.294	0.017	0	1	TMEM38B
0	1.21784581304701	0.286	0.022	0	1	PGM1
0	1.21780232775535	0.369	0.051	0	1	VIPR2
0	1.21531526567635	0.283	0.021	0	1	MAOB
0	1.21511531892063	0.619	0.195	0	1	VCL
0	1.20576888977427	0.346	0.052	0	1	BZW2
0	1.20455380543273	0.476	0.107	0	1	DYNC1I1
0	1.20225591250773	0.373	0.052	0	1	CADM1
0	1.20182353012577	0.5	0.128	0	1	OGDH
0	1.20065968107936	0.306	0.05	0	1	DCP1B
0	1.19084696987365	0.275	0.015	0	1	COQ10A
0	1.19000818748306	0.253	0.004	0	1	CAMK2B
0	1.18769813425836	0.301	0.034	0	1	AC002066.1
0	1.18130513360342	0.366	0.06	0	1	CPVL
0	1.17593942225636	0.652	0.175	0	1	CERS6
0	1.17314643480174	0.454	0.125	0	1	FHL1
0	1.17066357044202	0.746	0.233	0	1	SOX6
0	1.16792785707314	0.408	0.112	0	1	ACADVL
0	1.16702377005404	0.54	0.144	0	1	GATA4
0	1.16669798199149	0.544	0.188	0	1	CBR4
0	1.16309724460925	0.337	0.044	0	1	STRBP
0	1.15712760039329	0.422	0.065	0	1	RASGRP3
0	1.15564212309841	0.263	0.026	0	1	TMEFF2
0	1.15340215876847	0.483	0.093	0	1	ADCY5
0	1.1514555171616	0.588	0.184	0	1	THRB
0	1.14516772659601	0.463	0.108	0	1	LCLAT1
0	1.14186506389484	0.315	0.068	0	1	KCNMB2-AS1
0	1.13754998387016	0.255	0.015	0	1	SLC16A1
0	1.13489428629003	0.362	0.063	0	1	LDHB
0	1.13458915455211	0.257	0.016	0	1	DSP
0	1.12976376832157	0.434	0.12	0	1	ABHD18
0	1.12860675192598	0.259	0.015	0	1	REEP1
0	1.12725873595331	0.599	0.192	0	1	ADGRL2
0	1.12499663209752	0.485	0.125	0	1	MAST2
0	1.12447565237481	0.375	0.074	0	1	RILPL1
0	1.12232022786537	0.272	0.023	0	1	FAM189A2
0	1.11860091355439	0.264	0.018	0	1	RIC3
0	1.11737826680429	0.596	0.095	0	1	RGS6
0	1.11590630429264	0.549	0.175	0	1	SLC20A2
0	1.11425515563827	0.313	0.039	0	1	SLC4A4
0	1.10676851086602	0.321	0.045	0	1	UQCRH
0	1.09839066163994	0.411	0.115	0	1	ABHD2
0	1.09755962277127	0.431	0.111	0	1	ST3GAL6
0	1.09605047092189	0.372	0.071	0	1	MRPS25
0	1.09566081988486	0.294	0.041	0	1	IDH2
0	1.09545343543543	0.589	0.204	0	1	CHCHD3
0	1.09110303443293	0.356	0.081	0	1	IQCJ-SCHIP1
0	1.09067219022929	0.63	0.221	0	1	CRADD
0	1.08863177312181	0.493	0.173	0	1	FNIP2
0	1.08734625589793	0.298	0.042	0	1	TMEM67
0	1.08679098079703	0.332	0.053	0	1	ADHFE1
0	1.08619240559975	0.269	0.024	0	1	SMPX
0	1.08483197736423	0.72	0.264	0	1	FRY
0	1.08368195334125	0.27	0.025	0	1	MFN2
0	1.08173764755941	0.509	0.158	0	1	HMGN3
0	1.08048037268254	0.294	0.036	0	1	STARD7
0	1.07899137733605	0.526	0.177	0	1	PRKAG2
0	1.07524135689016	0.257	0.022	0	1	DTWD2
0	1.07098302361507	0.424	0.095	0	1	CACNA2D3
0	1.06661786722504	0.439	0.112	0	1	MAPRE2
0	1.06279118314748	0.582	0.194	0	1	ST3GAL1
0	1.05598413311111	0.343	0.101	0	1	PRELID2
0	1.04685436704918	0.35	0.066	0	1	RARB
0	1.04658778476545	0.484	0.169	0	1	TCAP
0	1.0464946331239	0.453	0.113	0	1	NPAS2
0	1.04482739239907	0.536	0.16	0	1	ACSS3
0	1.04300465143523	0.401	0.11	0	1	CKM
0	1.03420326093181	0.381	0.094	0	1	HADHA
0	1.03253593639447	0.669	0.192	0	1	INPP4B
0	1.02996981803308	0.567	0.196	0	1	CPED1
0	1.02927777208096	0.36	0.113	0	1	MYL12A
0	1.02645560848706	0.382	0.091	0	1	AFG3L2
0	1.02361630731258	0.346	0.07	0	1	GARNL3
0	1.01200677111417	0.297	0.054	0	1	SAMD12
0	1.00964277550181	0.409	0.113	0	1	TRAK2
0	1.00569848886526	0.347	0.072	0	1	CHCHD10
0	1.00231316505554	0.293	0.046	0	1	PLEKHA7
0	0.99778144748272	0.357	0.152	0	1	ACTA1
0	0.989024216735671	0.645	0.255	0	1	TXNIP
0	0.982057893827783	0.314	0.054	0	1	NEDD4L
0	0.981935688739453	0.515	0.147	0	1	PPM1L
0	0.977218679892071	0.428	0.126	0	1	NHLRC2
0	0.975022284579998	0.559	0.216	0	1	PIK3R1
0	0.971753564198998	0.299	0.054	0	1	FASTKD1
0	0.971194518049788	0.441	0.115	0	1	MARCH3
0	0.966131981013597	0.342	0.062	0	1	EPB41
0	0.963422697308286	0.3	0.057	0	1	CAV2
0	0.952605193518802	0.357	0.092	0	1	SDHA
0	0.95165071653324	0.46	0.135	0	1	TMEM117
0	0.950207090054913	0.485	0.15	0	1	SLC25A12
0	0.947473839738322	0.376	0.094	0	1	MEIS1
0	0.943335208482514	0.494	0.163	0	1	TOM1L2
0	0.942549720660297	0.416	0.131	0	1	PDLIM3
0	0.94061072351079	0.436	0.134	0	1	SLC16A1-AS1
0	0.937929158534277	0.293	0.055	0	1	ZBTB43
0	0.935040324335552	0.366	0.091	0	1	MGST3
0	0.92599072830518	0.266	0.044	0	1	PPTC7
0	0.9257506268845	0.575	0.214	0	1	SESN1
0	0.923022167609422	0.251	0.037	0	1	KLHL3
0	0.920316373322718	0.391	0.111	0	1	GPI
0	0.914642133646707	0.593	0.158	0	1	HDAC9
0	0.90583694052482	0.299	0.062	0	1	ADGRA3
0	0.904930128427942	0.733	0.293	0	1	LIMCH1
0	0.89907407859085	0.285	0.051	0	1	CDC42EP3
0	0.890819914600589	0.69	0.292	0	1	AAK1
0	0.888235573736142	0.386	0.096	0	1	TMOD1
0	0.88451362110662	0.439	0.146	0	1	TMEM161B-AS1
0	0.884170900572956	0.299	0.058	0	1	COL4A5
0	0.881714184594892	0.508	0.136	0	1	PALMD
0	0.880366452015848	0.315	0.08	0	1	CKMT2-AS1
0	0.878681700671651	0.436	0.147	0	1	ARIH2
0	0.874758774176765	0.305	0.071	0	1	MAPKAPK2
0	0.871614205200352	0.454	0.148	0	1	CPEB3
0	0.871494998786101	0.798	0.418	0	1	CBLB
0	0.869758607629579	0.347	0.103	0	1	CLCN3
0	0.869663493792883	0.311	0.072	0	1	ACAT1
0	0.863992063107783	0.281	0.049	0	1	PTP4A3
0	0.86363239495772	0.251	0.041	0	1	SRGAP3
0	0.862750910053547	0.514	0.198	0	1	UBE2H
0	0.861091915393124	0.297	0.052	0	1	RAP1GAP2
0	0.860071901462928	0.356	0.078	0	1	ADCY6
0	0.855327729057586	0.275	0.061	0	1	SLC27A1
0	0.854310407081677	0.48	0.172	0	1	FSTL1
0	0.849720337976422	0.652	0.269	0	1	MSRB3
0	0.846696057331462	0.413	0.134	0	1	STRN
0	0.839573364895037	0.276	0.061	0	1	ACSS2
0	0.838918036779721	0.316	0.064	0	1	SEMA3C
0	0.836986490762347	0.413	0.125	0	1	MYL9
0	0.836793935565787	0.437	0.128	0	1	ENOX1
0	0.835649727343327	0.789	0.427	0	1	MAP4
0	0.835281423109407	0.382	0.097	0	1	ICA1
0	0.834917152218821	0.486	0.175	0	1	DENND5B
0	0.825905088501618	0.274	0.065	0	1	OXCT1
0	0.82230298179477	0.394	0.115	0	1	STXBP6
0	0.821134880849508	0.273	0.059	0	1	AP1S2
0	0.817691941206639	0.32	0.1	0	1	ACTG1
0	0.815952590648461	0.324	0.091	0	1	PPARA
0	0.813733787899068	0.35	0.1	0	1	GATA6
0	0.81014709054619	0.27	0.065	0	1	SLC7A6OS
0	0.808001267344085	0.755	0.295	0	1	PCDH9
0	0.805459640972733	0.291	0.071	0	1	HSF1
0	0.803940505439019	0.835	0.454	0	1	DST
0	0.801022679260754	0.296	0.068	0	1	SORT1
0	0.800850778959205	0.345	0.104	0	1	ZNF680
0	0.797434784187884	0.356	0.105	0	1	NT5DC1
0	0.794400569856298	0.35	0.112	0	1	PRKAR1A
0	0.794265197621904	0.509	0.211	0	1	ZNF91
0	0.792808987582772	0.713	0.316	0	1	MEIS2
0	0.791739773677866	0.308	0.086	0	1	MFSD11
0	0.789198603090953	0.252	0.05	0	1	TUBE1
0	0.788056898609056	0.626	0.275	0	1	MSI2
0	0.783227618021303	0.423	0.145	0	1	GAREM1
0	0.782271416221527	0.254	0.057	0	1	AGL
0	0.777200603579336	0.257	0.057	0	1	ZNRF1
0	0.776620836984365	0.306	0.101	0	1	DDX60L
0	0.774165909544222	0.377	0.12	0	1	EPS15L1
0	0.772595057840163	0.45	0.169	0	1	DECR1
0	0.769681114020841	0.311	0.073	0	1	SHROOM3
0	0.769192245759996	0.573	0.262	0	1	NEK7
0	0.767608466730542	0.284	0.079	0	1	GAB3
0	0.76759270035512	0.391	0.097	0	1	HECW2
0	0.766387036994128	0.371	0.125	0	1	DSTN
0	0.766168553193776	0.279	0.069	0	1	COX5A
0	0.765527243075903	0.648	0.252	0	1	LTBP1
0	0.763006994647646	0.544	0.116	0	1	CLIC5
0	0.753791699394891	0.979	0.844	0	1	NEAT1
0	0.74777153666294	0.289	0.076	0	1	CFLAR-AS1
0	0.744352449657863	0.67	0.326	0	1	FBXL17
0	0.73927471028591	0.403	0.158	0	1	IPO9-AS1
0	0.738030487430527	0.422	0.162	0	1	P4HA1
0	0.731586183935826	0.263	0.068	0	1	PCNT
0	0.73114766472056	0.363	0.124	0	1	BCKDHB
0	0.728599098141209	0.413	0.15	0	1	ITGAV
0	0.727230938408345	0.439	0.161	0	1	TBC1D8
0	0.726684580891602	0.303	0.095	0	1	NDUFV1
0	0.720436671864923	0.418	0.186	0	1	CRYAB
0	0.719708861352723	0.473	0.189	0	1	VPS8
0	0.719242992172014	0.253	0.061	0	1	DCUN1D2
0	0.712286933228714	0.321	0.099	0	1	MAGED1
0	0.711263761041525	0.348	0.086	0	1	ITGA7
0	0.707656004828532	0.275	0.07	0	1	NR6A1
0	0.689257613916829	0.27	0.072	0	1	USP31
0	0.685734818337394	0.355	0.123	0	1	BCL2L13
0	0.6841282914104	0.55	0.246	0	1	ZHX2
0	0.681627238989133	0.287	0.07	0	1	DYSF
0	0.680511860788453	0.257	0.074	0	1	CRLS1
0	0.67592790347728	0.308	0.098	0	1	WIPI1
0	0.667720216728023	0.259	0.064	0	1	RALGPS1
0	0.667619685084654	0.617	0.304	0	1	KTN1
0	0.667525986785034	0.529	0.228	0	1	NBEA
0	0.66290080969667	0.6	0.232	0	1	HIF3A
0	0.661306016041864	0.269	0.08	0	1	SMIM8
0	0.657475160790704	0.259	0.075	0	1	CAT
0	0.657005768437259	0.263	0.135	0	1	TTTY14
0	0.655008257799007	0.417	0.183	0	1	ATP11A
0	0.654858903241268	0.365	0.134	0	1	MYL6
0	0.651733632952947	0.408	0.157	0	1	VPS13A
0	0.651027370015471	0.268	0.084	0	1	VDAC3
0	0.649992887793787	0.477	0.204	0	1	BMPR1A
0	0.648900409464745	0.681	0.342	0	1	LRRFIP1
0	0.648496229658468	0.637	0.326	0	1	GOLGA4
0	0.645570603289294	0.755	0.333	0	1	SYNPO2
0	0.635221816476565	0.809	0.277	0	1	PDE1C
0	0.631725294950506	0.612	0.333	0	1	MARK3
0	0.627340090800304	0.441	0.188	0	1	FOCAD
0	0.625970609662304	0.27	0.082	0	1	CDC14B
0	0.623025927511964	0.455	0.16	0	1	TBX20
0	0.622465796707092	0.481	0.215	0	1	FAM13B
0	0.618958248364699	0.361	0.159	0	1	ACTB
0	0.61176961234946	0.604	0.295	0	1	ACYP2
0	0.610079603997159	0.532	0.24	0	1	KAT6B
0	0.609643807706527	0.455	0.177	0	1	MB
0	0.608704122099132	0.55	0.242	0	1	JAZF1
0	0.607004276724067	0.526	0.251	0	1	DIP2C
0	0.601587778061493	0.494	0.213	0	1	PHLDB2
0	0.600523164356629	0.41	0.171	0	1	ARHGAP5
0	0.59987863423144	0.554	0.261	0	1	FBXW7
0	0.599042671352379	0.355	0.14	0	1	ANAPC16
0	0.597288615838175	0.624	0.309	0	1	MAP4K3
0	0.594201695132159	0.268	0.09	0	1	ACADM
0	0.591456633757044	0.726	0.386	0	1	CFLAR
0	0.591074785760675	0.291	0.071	0	1	PLXNA4
0	0.590518199972302	0.333	0.15	0	1	TNNC1
0	0.589333549972459	0.301	0.104	0	1	NFYC
0	0.587425260435731	0.498	0.198	0	1	CSGALNACT1
0	0.586404978192588	0.346	0.139	0	1	TMEM245
0	0.58098133817501	0.31	0.117	0	1	SNAP23
0	0.578729503555111	0.373	0.156	0	1	ZMYND8
0	0.578583061236414	0.287	0.084	0	1	SIPA1L2
0	0.578144178426033	0.258	0.088	0	1	SLC25A3
0	0.570902530048132	0.563	0.266	0	1	GAB1
0	0.567852079188246	0.258	0.076	0	1	TGM2
0	0.564881096923445	0.25	0.084	0	1	CRIP2
0	0.563593605152212	0.294	0.102	0	1	ATAD1
0	0.562853853093064	0.462	0.22	0	1	PSME4
0	0.55154206151708	0.284	0.1	0	1	MTX2
0	0.547984589275088	0.293	0.107	0	1	ABCB7
0	0.547748125653822	0.405	0.178	0	1	EFCAB2
0	0.544662218764803	0.552	0.258	0	1	INSR
0	0.544294540523023	0.714	0.363	0	1	CACNA2D1
0	0.54308029388955	0.354	0.152	0	1	SPPL2A
0	0.540103845695593	0.407	0.166	0	1	HIVEP3
0	0.536723385522245	0.317	0.121	0	1	UQCRC2
0	0.533642444916827	0.272	0.099	0	1	IFRD1
0	0.53106628681767	0.348	0.139	0	1	TMEM168
0	0.516533724710264	0.427	0.192	0	1	TDRD3
0	0.515275717123929	0.359	0.127	0	1	KCNQ1
0	0.513999104650631	0.359	0.151	0	1	NDUFS1
0	0.511095053615658	0.416	0.19	0	1	DHRSX
0	0.510898337869273	0.377	0.17	0	1	ATP2C1
0	0.510199056072348	0.353	0.142	0	1	DENND1B
0	0.50910014614668	0.46	0.137	0	1	SEMA5A
0	0.506379139616904	0.522	0.274	0	1	RICTOR
0	0.504925709600156	0.553	0.286	0	1	SCAPER
0	0.504113827675019	0.47	0.201	0	1	ECHDC2
0	0.503711508309823	0.342	0.124	0	1	ATF7IP2
0	0.499701326082255	0.265	0.1	0	1	GSTK1
0	0.499208627357834	0.376	0.147	0	1	STOX2
0	0.496156648424495	0.287	0.112	0	1	CCDC93
0	0.492010343956949	0.308	0.124	0	1	NDUFA10
0	0.487196715065013	0.323	0.139	0	1	LYPLAL1
0	0.48712231111267	0.47	0.227	0	1	DISC1
0	0.486746341077552	0.261	0.101	0	1	ADAM9
0	0.486742371546477	0.374	0.169	0	1	MTR
0	0.486620100914441	0.616	0.341	0	1	AKAP9
0	0.48411881664677	0.266	0.119	0	1	AASS
0	0.483684631409343	0.331	0.137	0	1	UBE2G1
0	0.482367191315169	0.699	0.369	0	1	PPFIBP1
0	0.474630207317875	0.353	0.15	0	1	TFDP2
0	0.473265280128197	0.419	0.198	0	1	KIAA0232
0	0.47310566149579	0.363	0.163	0	1	XPO4
0	0.466273861974828	0.911	0.392	0	1	CD36
0	0.4652281878228	0.276	0.107	0	1	ANKRD26
0	0.460936316140014	0.311	0.131	0	1	LNPEP
0	0.460709111696285	0.309	0.123	0	1	NMD3
0	0.460666868365584	0.308	0.109	0	1	ACSL1
0	0.454442159245763	0.569	0.309	0	1	IGF1R
0	0.452935638666755	0.343	0.151	0	1	RHOT1
0	0.447165921322173	0.27	0.103	0	1	GNPTAB
0	0.445172555027029	0.252	0.098	0	1	DHX32
0	0.440154722081351	0.308	0.132	0	1	GLYR1
0	0.438830689322388	0.342	0.143	0	1	PTPN4
0	0.431274664290075	0.386	0.177	0	1	ACTN4
0	0.426635552543974	0.298	0.137	0	1	STK38L
0	0.425314097252222	0.359	0.164	0	1	RAB28
0	0.424029480270605	0.259	0.107	0	1	TNFRSF19
0	0.422949187245481	0.292	0.115	0	1	CECR2
0	0.421884746463426	0.512	0.263	0	1	ADK
0	0.421306715995659	0.561	0.312	0	1	KIF13A
0	0.417232714701823	0.309	0.138	0	1	ZNF586
0	0.416763650469246	0.477	0.248	0	1	GBF1
0	0.415628730806682	0.539	0.312	0	1	FNDC3A
0	0.412548111412211	0.558	0.314	0	1	COG5
0	0.411504144331107	0.338	0.156	0	1	SPIRE1
0	0.410352687138798	0.289	0.125	0	1	ADCY9
0	0.410349903338797	0.413	0.187	0	1	DOCK5
0	0.408437897521451	0.256	0.099	0	1	EPB41L5
0	0.407957927723093	0.391	0.19	0	1	ARFGEF2
0	0.405654665518688	0.812	0.574	0	1	N4BP2L2
0	0.399059633827795	0.338	0.155	0	1	NDUFS4
0	0.398954933012497	0.258	0.104	0	1	PDHX
0	0.396487000800848	0.789	0.448	0	1	ZFPM2
0	0.396476781617795	0.261	0.108	0	1	ZNF44
0	0.395749499825251	0.576	0.277	0	1	MAGI2
0	0.395097129683909	0.357	0.171	0	1	RCOR3
0	0.394800360355907	0.257	0.109	0	1	HMG20A
0	0.390320272619346	0.26	0.099	0	1	ME3
0	0.389710065429812	0.636	0.355	0	1	GBE1
0	0.388094275999548	0.349	0.163	0	1	PCGF5
0	0.378817415425606	0.416	0.19	0	1	NHSL1
0	0.377186448882458	0.274	0.111	0	1	CAPS2
0	0.376321412570536	0.377	0.187	0	1	BTRC
0	0.374204560074661	0.538	0.277	0	1	MGAT5
0	0.371753784568263	0.319	0.151	0	1	WDR37
0	0.370959821847157	0.451	0.175	0	1	PGM5
0	0.36987860054811	0.405	0.205	0	1	RAF1
0	0.368014169501514	0.334	0.148	0	1	AGTPBP1
0	0.367952141854289	0.31	0.145	0	1	LARP4
0	0.366532096492706	0.306	0.152	0	1	UGP2
0	0.364314306308859	1	0.999	0	1	MALAT1
0	0.364035594665044	0.505	0.297	0	1	CAST
0	0.363346875965321	0.28	0.095	0	1	NUAK1
0	0.360136108446094	0.598	0.355	0	1	UBR3
0	0.35752483125848	0.36	0.19	0	1	RNPC3
0	0.355882919722867	0.48	0.217	0	1	USP53
0	0.354541434131724	0.268	0.119	0	1	ORC2
0	0.353264376893831	0.268	0.124	0	1	MBTPS1
0	0.348110697898288	0.613	0.373	0	1	TNRC6A
0	0.347874721802957	0.251	0.109	0	1	EEFSEC
0	0.346212048450561	0.33	0.162	0	1	ETFA
0	0.343340630850149	0.284	0.131	0	1	PLEKHA1
0	0.342741679305308	0.259	0.125	0	1	LARP1
0	0.341270810648049	0.389	0.204	0	1	USO1
0	0.340616777907639	0.311	0.147	0	1	NPTN
0	0.340294532450394	0.273	0.126	0	1	HSD17B4
0	0.339357962127353	0.672	0.421	0	1	CUX1
0	0.333023129861215	0.298	0.141	0	1	PARVB
0	0.332372044983718	0.338	0.169	0	1	RHOQ
0	0.331594449420299	0.326	0.164	0	1	IBTK
0	0.331260463478317	0.332	0.171	0	1	UBE2B
0	0.329432960476642	0.362	0.155	0	1	ADGRD1
0	0.329406664622567	0.388	0.201	0	1	UBAC2
0	0.328073800100818	0.342	0.176	0	1	ENOSF1
0	0.327155583421568	0.363	0.187	0	1	AUH
0	0.325589339802521	0.724	0.498	0	1	ZNF638
0	0.324718808349688	0.398	0.189	0	1	TSPAN9
0	0.319645164168608	0.473	0.264	0	1	KIF1B
0	0.313721039244353	0.459	0.199	0	1	ITGA9
0	0.313124503113185	0.267	0.111	0	1	ATP8A1
0	0.311405632575386	0.428	0.236	0	1	THRAP3
0	0.311030572783422	0.323	0.157	0	1	VEZT
0	0.309103470531077	0.406	0.211	0	1	ASPH
0	0.307823396844921	0.658	0.366	0	1	SH3D19
0	0.304680955163312	0.262	0.127	0	1	MTCH1
0	0.300874174873228	0.431	0.221	0	1	TLN2
0	0.300443248016497	0.253	0.115	0	1	MAT2A
0	0.300055336598095	0.294	0.131	0	1	PPP2R5A
0	0.299980784742452	0.347	0.18	0	1	CUL4A
0	0.297106425312798	0.309	0.152	0	1	UPF3A
0	0.291026980624104	0.399	0.224	0	1	RBMX
0	0.288208247161856	0.401	0.222	0	1	UMAD1
0	0.286880528552442	0.546	0.315	0	1	COMMD10
0	0.285727336227176	0.292	0.142	0	1	VPS45
0	0.285409862781975	0.294	0.145	0	1	IMMT
0	0.281035808155723	0.253	0.119	0	1	ABCD3
0	0.279678742538973	0.419	0.216	0	1	PPP2R5C
0	0.276299345308196	0.403	0.223	0	1	ATP2B4
0	0.274351425170496	0.668	0.395	0	1	PDE4D
0	0.272865892104324	0.313	0.145	0	1	NAV3
0	0.268904979325668	0.45	0.246	0	1	ANKH
0	0.266986250519771	0.48	0.256	0	1	TEAD1
0	0.263464624731341	0.669	0.398	0	1	PTPRK
0	0.261984287390487	0.256	0.118	0	1	SSBP3
0	0.261922868774012	0.261	0.128	0	1	RNF10
0	0.255502394012046	0.304	0.161	0	1	GPATCH2
0	0.253852321915491	0.725	0.4	0	1	RBPMS
0	0.253780847212841	0.336	0.187	0	1	UBE2R2
0	0.252865204389873	0.327	0.183	0	1	ZBTB38
0	0.250897049319752	0.962	0.462	0	1	LAMA2
0	3.87879709697854	0.76	0.043	0	2	GUCY1A2
0	3.8519744462922	0.761	0.027	0	2	EGFLAM
0	3.56437500139184	0.71	0.045	0	2	RGS5
0	3.46859194011433	0.974	0.528	0	2	DLC1
0	3.39193936393768	0.78	0.164	0	2	ABCC9
0	3.28410695036515	0.856	0.181	0	2	FRMD3
0	2.90012029569066	0.874	0.279	0	2	EPS8
0	2.86209245578881	0.783	0.14	0	2	NR2F2-AS1
0	2.84154078273573	0.694	0.123	0	2	MYO1B
0	2.83221485233503	0.705	0.109	0	2	PDGFRB
0	2.82452480796499	0.872	0.255	0	2	PLA2G5
0	2.70961233366284	0.475	0.038	0	2	BMP5
0	2.66628507763878	0.561	0.096	0	2	RNF152
0	2.65093866753877	0.642	0.081	0	2	CARMN
0	2.63993778452183	0.532	0.074	0	2	SLC16A12
0	2.55140712958266	0.838	0.313	0	2	PDE1C
0	2.51130020065211	0.892	0.427	0	2	PDZD2
0	2.46093768058417	0.474	0.079	0	2	NGF
0	2.45695152804787	0.604	0.101	0	2	CLMN
0	2.41065691462962	0.385	0.025	0	2	ENPEP
0	2.40291981602749	0.463	0.062	0	2	ADAMTS12
0	2.38095483991778	0.25	0.006	0	2	LINC01099
0	2.36893745303626	0.451	0.095	0	2	SLC12A2
0	2.34205082800697	0.376	0.036	0	2	CD38
0	2.31116638249798	0.459	0.059	0	2	NFASC
0	2.30843639163942	0.56	0.141	0	2	MAP1B
0	2.30194444579975	0.458	0.072	0	2	STEAP4
0	2.26253228164199	0.684	0.222	0	2	SOX5
0	2.25506458402059	0.557	0.135	0	2	ARHGAP42
0	2.24380438972676	0.361	0.039	0	2	CPE
0	2.18596762719627	0.503	0.09	0	2	CPM
0	2.13850880079714	0.358	0.041	0	2	DCBLD1
0	2.13527549601686	0.37	0.034	0	2	GJC1
0	2.13149694850506	0.501	0.097	0	2	DAAM2
0	2.1208331219422	0.604	0.204	0	2	SH3RF1
0	2.11951467710656	0.569	0.174	0	2	ADAMTS9
0	2.11799235745788	0.349	0.022	0	2	NOTCH3
0	2.1090392126014	0.755	0.353	0	2	PTEN
0	2.10267237595892	0.506	0.153	0	2	SEMA5A
0	2.08764012634356	0.318	0.016	0	2	PTH1R
0	2.01627725813904	0.405	0.074	0	2	KLHL23
0	2.00063737855043	0.539	0.187	0	2	STK39
0	1.98341343134289	0.349	0.042	0	2	NR2F2
0	1.95148853279346	0.799	0.421	0	2	PARD3
0	1.93903204094096	0.463	0.253	0	2	PDE10A
0	1.93872511482382	0.35	0.074	0	2	LIN7A
0	1.93266365584125	0.324	0.041	0	2	COL27A1
0	1.93239775871511	0.561	0.244	0	2	RAD51B
0	1.92694058790004	0.372	0.067	0	2	EDNRA
0	1.91245929879788	0.309	0.038	0	2	LINC01197
0	1.90296568958211	0.324	0.086	0	2	FGF1
0	1.88398825931871	0.452	0.111	0	2	SPECC1
0	1.86925830245646	0.303	0.048	0	2	CNTN4
0	1.86783473637735	0.279	0.04	0	2	KCNAB1
0	1.85785264972886	0.538	0.197	0	2	MIR4435-2HG
0	1.82407599991263	0.553	0.165	0	2	MSC-AS1
0	1.81253203797107	0.646	0.304	0	2	PDE7B
0	1.81103494686221	0.281	0.046	0	2	CYSLTR2
0	1.80450894725449	0.686	0.322	0	2	PLCL1
0	1.79208706854388	0.274	0.033	0	2	LINC00989
0	1.78354036384863	0.257	0.016	0	2	FAM162B
0	1.77778125070298	0.53	0.172	0	2	DENND2A
0	1.7746556643293	0.322	0.055	0	2	ARHGEF17
0	1.76054906680051	0.597	0.228	0	2	ARHGAP6
0	1.74937712192674	0.311	0.069	0	2	RGL3
0	1.74273106835822	0.44	0.141	0	2	PLCE1
0	1.73953114102183	0.277	0.02	0	2	TBX2
0	1.72588038448402	0.882	0.532	0	2	CALD1
0	1.72150150265083	0.479	0.123	0	2	DACH1
0	1.70756563377459	0.273	0.041	0	2	PAWR
0	1.7021643420415	0.63	0.323	0	2	PDE8A
0	1.69179429084316	0.475	0.153	0	2	SPARC
0	1.67761504383354	0.746	0.419	0	2	ARHGAP10
0	1.67046758788733	0.682	0.236	0	2	EBF2
0	1.660150696891	0.372	0.09	0	2	COL5A3
0	1.65977044616532	0.464	0.172	0	2	PAG1
0	1.65634421107196	0.585	0.246	0	2	INPP4B
0	1.6433704641638	0.701	0.234	0	2	ADGRB3
0	1.62848372402839	0.303	0.084	0	2	DUBR
0	1.61755068385675	0.285	0.064	0	2	ADCY3
0	1.60308571088683	0.286	0.04	0	2	ANO1
0	1.57740232903151	0.648	0.332	0	2	PLCB4
0	1.57600342576	0.343	0.079	0	2	THBS4
0	1.57436911498741	0.453	0.195	0	2	FIGN
0	1.56188699642213	0.299	0.125	0	2	DAB1
0	1.54814697288865	0.399	0.142	0	2	UBA2
0	1.53757532561236	0.482	0.21	0	2	PACSIN2
0	1.5367438675907	0.638	0.372	0	2	NBEAL1
0	1.53381430975184	0.881	0.617	0	2	RBMS3
0	1.51367660655528	0.588	0.242	0	2	TFPI
0	1.51108416413166	0.713	0.35	0	2	APBB2
0	1.50902299484294	0.474	0.256	0	2	ADAMTS9-AS2
0	1.49013613700616	0.37	0.172	0	2	RBMS3-AS2
0	1.48970024868613	0.307	0.096	0	2	CCDC92
0	1.48295473691738	0.953	0.619	0	2	PRKG1
0	1.46536648867978	0.298	0.09	0	2	GPRIN3
0	1.46096406005423	0.725	0.4	0	2	GRK5
0	1.46036036914086	0.325	0.098	0	2	RERG
0	1.4598654310938	0.873	0.44	0	2	CD36
0	1.45670509254592	0.564	0.214	0	2	ADAMTSL3
0	1.44615070114064	0.306	0.097	0	2	DSCAML1
0	1.44490224991528	0.308	0.07	0	2	P2RY14
0	1.42816473590013	0.468	0.127	0	2	ARHGAP15
0	1.42038075509094	0.566	0.323	0	2	HIPK2
0	1.4153057685971	0.251	0.077	0	2	ARHGAP44
0	1.39981468778704	0.318	0.108	0	2	CCDC102B
0	1.38465096129325	0.502	0.234	0	2	PDE1A
0	1.37230188688236	0.284	0.084	0	2	MAP2
0	1.37086727472918	0.529	0.281	0	2	RAPH1
0	1.35657401098084	0.401	0.19	0	2	RBMS3-AS3
0	1.33639622229673	0.372	0.155	0	2	FNBP1L
0	1.33335565071088	0.475	0.243	0	2	ARHGEF7
0	1.32590337744136	0.306	0.114	0	2	ITGA7
0	1.30953808677936	0.356	0.157	0	2	ADGRL3
0	1.29882228513214	0.349	0.11	0	2	CASC15
0	1.2962190068798	0.281	0.083	0	2	TLE1
0	1.2660521777134	0.353	0.168	0	2	ENOX1
0	1.25151765264564	0.317	0.134	0	2	CRISPLD2
0	1.24312415427636	0.821	0.426	0	2	EBF1
0	1.23970384442846	0.367	0.125	0	2	NEURL1B
0	1.22262616834282	0.467	0.203	0	2	UNC5C
0	1.21360838382419	0.685	0.429	0	2	IGFBP7
0	1.21112740356528	0.861	0.655	0	2	LPP
0	1.19459782477421	0.336	0.151	0	2	ADCY5
0	1.19018631865874	0.506	0.314	0	2	MAP4K4
0	1.18900977235273	0.683	0.462	0	2	CDC42BPA
0	1.18862630063022	0.675	0.435	0	2	RBPMS
0	1.18695084769762	0.263	0.086	0	2	PLXDC1
0	1.18023241769332	0.628	0.427	0	2	PTPRK
0	1.17821651637412	0.544	0.384	0	2	REV3L
0	1.16492833312248	0.533	0.385	0	2	VPS13D
0	1.16354345475409	0.77	0.471	0	2	MAML2
0	1.15620663500133	0.446	0.235	0	2	HIP1
0	1.14489035442077	0.271	0.131	0	2	MARK1
0	1.13846459025542	0.634	0.424	0	2	DIAPH2
0	1.13626665224806	0.389	0.204	0	2	MFGE8
0	1.12844867098807	0.438	0.252	0	2	CERS6
0	1.10017763483823	0.437	0.223	0	2	SPRED1
0	1.08424384216381	0.415	0.245	0	2	LAMA4
0	1.07760270823763	0.757	0.441	0	2	SPARCL1
0	1.07271499813908	0.408	0.166	0	2	EPHA3
0	1.061513315802	0.576	0.374	0	2	RAPGEF2
0	1.04598462554842	0.268	0.114	0	2	LDLRAD3
0	1.04010945608743	0.396	0.223	0	2	CYTH3
0	1.03997467936189	0.43	0.237	0	2	COBLL1
0	1.03490072626801	0.257	0.11	0	2	IGFBP5
0	1.03469004223214	0.307	0.161	0	2	PTPN9
0	1.01874727280316	0.387	0.139	0	2	RAPGEF5
0	1.01851295167572	0.305	0.174	0	2	RNF180
0	1.01275908108818	0.577	0.369	0	2	TIMP3
0	1.01207999982459	0.661	0.444	0	2	NRP1
0	1.00876224584136	0.413	0.264	0	2	TRAK1
0	1.00770638629575	0.606	0.393	0	2	MEF2C
0	1.0050653075072	0.513	0.339	0	2	FRY
0	1.00084077786262	0.667	0.515	0	2	GPHN
0	0.996243143144897	0.531	0.379	0	2	TNS1
0	0.996019025197975	0.254	0.111	0	2	DENND3
0	0.995050224536078	0.644	0.511	0	2	MKLN1
0	0.988919540814274	0.674	0.513	0	2	ARHGAP26
0	0.978506660145796	0.438	0.239	0	2	SETBP1
0	0.978115436979212	0.278	0.148	0	2	PELI2
0	0.973890258434123	0.333	0.203	0	2	MPRIP
0	0.965786771245076	0.674	0.459	0	2	RASAL2
0	0.962811037448342	0.642	0.536	0	2	IMMP2L
0	0.957832711828488	0.472	0.283	0	2	NID1
0	0.949620891982976	0.337	0.214	0	2	SLC39A11
0	0.94061850131869	0.364	0.205	0	2	PDE5A
0	0.937025920388718	0.692	0.496	0	2	ZEB1
0	0.925927390407507	0.877	0.402	0	2	CACNA1C
0	0.925809377368894	0.524	0.324	0	2	KALRN
0	0.908457070008595	0.405	0.289	0	2	NLGN1
0	0.90607017423224	0.305	0.192	0	2	TRAF3IP2-AS1
0	0.903729915297693	0.362	0.196	0	2	SGIP1
0	0.899665346711795	0.347	0.239	0	2	ITGB1
0	0.886612199839622	0.313	0.21	0	2	PARVA
0	0.871566225967952	0.64	0.398	0	2	ZEB2
0	0.865269346206008	0.301	0.208	0	2	EDA
0	0.863268926743268	0.541	0.353	0	2	ZFHX3
0	0.860252074395216	0.549	0.44	0	2	BCAS3
0	0.856079303997893	0.384	0.266	0	2	ROCK2
0	0.844362922065678	0.294	0.204	0	2	SLC38A2
0	0.836372552366143	0.558	0.42	0	2	CACNA2D1
0	0.832783307369083	0.299	0.161	0	2	NCAM2
0	0.82912961580403	0.441	0.276	0	2	ITPR1
0	0.825624015124372	0.26	0.124	0	2	MEOX2
0	0.821238211820967	0.46	0.351	0	2	PPP1R12A
0	0.820737332653896	0.312	0.225	0	2	ABI2
0	0.812136943013003	0.727	0.539	0	2	UTRN
0	0.810416947637079	0.447	0.271	0	2	RCAN2
0	0.80112253380931	0.418	0.319	0	2	TJP1
0	0.773109147909721	0.283	0.19	0	2	SH3KBP1
0	0.768041509330875	0.331	0.201	0	2	ZNF385D
0	0.765144430061193	0.284	0.16	0	2	PPARG
0	0.764764404064378	0.415	0.319	0	2	ANKS1A
0	0.761091418324409	0.29	0.198	0	2	DPYSL2
0	0.757075876177949	0.442	0.379	0	2	BTBD9
0	0.740436655728144	0.271	0.184	0	2	IGF2R
0	0.734373244194491	0.266	0.199	0	2	PRR16
0	0.73429339286251	0.324	0.236	0	2	TBC1D1
0	0.727638258944532	0.259	0.188	0	2	ARHGAP17
0	0.714282510380402	0.311	0.204	0	2	DGKH
0	0.711381418934044	0.5	0.414	0	2	SYNPO2
0	0.710284912894776	0.623	0.491	0	2	PBX1
0	0.707551568699175	0.306	0.21	0	2	WDFY2
0	0.705718440736055	0.25	0.174	0	2	PABPC1
0	0.704031874712306	0.373	0.255	0	2	MYO1D
0	0.70123564385574	0.389	0.276	0	2	MYH9
0	0.696800278833873	0.466	0.278	0	2	AC007319.1
0	0.692577516090572	0.394	0.198	0	2	ITGA1
0	0.684757467249062	0.3	0.249	0	2	YAF2
0	0.683383680023461	0.268	0.162	0	2	ZBTB46
0	0.677244997309693	0.266	0.183	0	2	TNS2
0	0.672527960127642	0.275	0.207	0	2	RSU1
0	0.670444135064442	0.312	0.249	0	2	CRTC3
0	0.667545314120577	0.292	0.214	0	2	FERMT2
0	0.666960115004442	0.265	0.14	0	2	ETS1
0	0.665488753515694	0.444	0.378	0	2	ARHGEF12
0	0.650633071862772	0.301	0.203	0	2	ASAP2
0	0.646605964222293	0.275	0.189	0	2	SNRK
0	0.631740005805845	0.52	0.412	0	2	COL4A2
0	0.627606991541367	0.356	0.312	0	2	TMEM165
0	0.607953455680388	0.326	0.277	0	2	BBX
0	0.601366396075844	0.373	0.308	0	2	FILIP1L
0	0.593793744687487	0.287	0.238	0	2	GTDC1
0	0.584342317205028	0.395	0.342	0	2	PLD1
0	0.584077661785043	0.489	0.329	0	2	TMTC1
0	0.573189363564903	0.261	0.214	0	2	HIF1A
0	0.571396785991537	0.286	0.241	0	2	UBE2E1
0	0.566279777816427	0.737	0.682	0	2	JMJD1C
0	0.564687537799782	0.373	0.306	0	2	UGGT2
0	0.543468591851946	0.281	0.194	0	2	COL6A2
0	0.542539411269895	0.328	0.233	0	2	PHLDB1
0	0.540464145415877	0.297	0.255	0	2	PALM2-AKAP2
0	0.540072939123319	0.6	0.445	0	2	AKT3
0	0.539954125131046	0.356	0.232	0	2	PREX2
0	0.535574709985777	0.309	0.268	0	2	FAM13A
0	0.533718676724896	0.326	0.286	0	2	RABGAP1
0	0.532777881370241	0.827	0.693	0	2	PTPRG
0	0.532454239181464	0.294	0.226	0	2	PGM5
0	0.527658294954549	0.615	0.508	0	2	ZFPM2
0	0.525238471801708	0.372	0.323	0	2	ROCK1
0	0.519558533778337	0.419	0.34	0	2	COL4A1
0	0.517376819557697	0.409	0.261	0	2	EPAS1
0	0.510485138979679	0.361	0.257	0	2	ARHGAP29
0	0.50540583208714	0.447	0.4	0	2	AGAP1
0	0.504044429955615	0.62	0.549	0	2	NFIB
0	0.491642982155415	0.335	0.284	0	2	MCC
0	0.476693135770196	0.606	0.586	0	2	ZFAND3
0	0.469254848516437	0.591	0.548	0	2	RBMS1
0	0.461559779070914	0.401	0.362	0	2	RB1
0	0.455483688972187	0.405	0.372	0	2	JAK1
0	0.45456936672042	0.62	0.419	0	2	TACC1
0	0.454568243925294	0.534	0.47	0	2	CAMK2D
0	0.446599336924588	0.465	0.456	0	2	NF1
0	0.444792162180473	0.652	0.595	0	2	AUTS2
0	0.439495578099528	0.283	0.227	0	2	SPRED2
0	0.429627232052786	0.299	0.194	0	2	COL3A1
0	0.429150627928009	0.546	0.511	0	2	PTK2
0	0.420017159449261	0.524	0.493	0	2	ASAP1
0	0.417845563749655	0.506	0.49	0	2	UBE2E2
0	0.402201051957443	0.312	0.204	0	2	COL1A2
0	0.398795043869271	1	0.999	0	2	MALAT1
0	0.396831471815468	0.669	0.418	0	2	PDE3A
0	0.358387404364966	0.634	0.609	0	2	CHD9
0	0.339777606688895	0.339	0.279	0	2	FYN
0	0.305650288562911	0.5	0.261	0	2	SCN7A
0	0.280589307244714	0.284	0.205	0	2	COL5A2
0	0.26279721519325	0.4	0.176	0	2	FLT1
1.59857206147204e-287	0.455239729993155	0.297	0.255	3.48504695121519e-283	2	RUFY3
1.25733026630777e-258	0.512762122340573	0.251	0.214	2.74110571357756e-254	2	CUL1
1.56547602943734e-255	0.46363890006781	0.39	0.376	3.41289429177635e-251	2	USP47
2.58311168695134e-252	0.58645070448182	0.258	0.223	5.63144178872261e-248	2	AC016831.7
4.20498803073307e-235	0.522371081202691	0.312	0.284	9.16729440580116e-231	2	CTBP2
4.00343171208656e-227	0.51941204844578	0.27	0.237	8.7278814755199e-223	2	SMURF1
2.88320364171252e-224	0.295284438758555	0.319	0.277	6.28567225929747e-220	2	EPB41L4A
3.97599069449058e-222	0.507649326289899	0.267	0.234	8.66805731305891e-218	2	GHR
4.17943716048795e-213	0.30477158923226	0.544	0.559	9.11159095357978e-209	2	STAG1
1.14139487590134e-204	0.29708926503833	0.384	0.338	2.48835496895251e-200	2	IL1RAPL1
8.38776597430023e-194	0.397970384588593	0.278	0.243	1.82861686005719e-189	2	SOBP
3.12192670953673e-189	0.485304556508929	0.261	0.234	6.80611241946102e-185	2	DENND5A
6.55398922042858e-187	0.273703684331419	0.582	0.573	1.42883518994563e-182	2	ZBTB16
3.35150312135222e-182	0.46610869287482	0.295	0.273	7.30661195485997e-178	2	PHLDB2
2.01042235066475e-157	0.412582957870893	0.336	0.323	4.38292176668423e-153	2	PTBP2
7.26184257621282e-143	0.303879533291208	0.324	0.299	1.58315430004016e-138	2	PTPN12
1.37693162862379e-141	0.345189681418601	0.399	0.394	3.00184864356272e-137	2	PAN3
8.34421021276337e-136	0.46827082389111	0.261	0.241	1.81912126848454e-131	2	ACSS3
1.34769333294145e-107	0.373579686949793	0.355	0.351	2.93810623514566e-103	2	CDK14
3.75269147091605e-101	0.354513517191605	0.305	0.293	8.18124267574407e-97	2	TAOK3
7.61264060594246e-89	0.427748488011862	0.267	0.259	1.65963177850151e-84	2	MNAT1
6.58029953891676e-76	0.27765673743426	0.512	0.556	1.43457110247924e-71	2	ZNF638
6.03971197931448e-75	0.305294515019703	0.396	0.41	1.31671760861035e-70	2	SETD5
1.58807878234801e-73	0.342428686073985	0.256	0.243	3.46217055339689e-69	2	HIVEP2
8.037785804846e-65	0.268636449935864	0.466	0.5	1.75231768331448e-60	2	ASH1L
2.30530925928119e-64	0.408773520948918	0.27	0.268	5.02580471615893e-60	2	SHPRH
1.98943001527306e-59	0.367517846942069	0.268	0.265	4.33715637629679e-55	2	PTPRA
3.46503633587168e-58	0.31441891274436	0.306	0.307	7.55412571583385e-54	2	ANKRD10
7.65417926001001e-55	0.36082017470923	0.282	0.282	1.66868762047478e-50	2	POGZ
2.41779209503623e-52	0.316547560618032	0.371	0.388	5.27102854638849e-48	2	SENP6
5.74664478244234e-51	0.314985615209847	0.287	0.286	1.25282602902025e-46	2	CAPZB
1.06611200471761e-41	0.291102686651627	0.395	0.424	2.32423078148487e-37	2	LUC7L3
1.58171453827464e-39	0.291414570059419	0.403	0.431	3.44829586489254e-35	2	NCOA2
3.50697226346718e-37	0.353714246414894	0.25	0.251	7.6455502315848e-33	2	CHD6
9.90942212885481e-34	0.352498581924237	0.328	0.344	2.16035311831164e-29	2	NR3C2
3.87866874361763e-29	0.254082749331172	0.458	0.505	8.45588572796079e-25	2	ERC1
1.55172712902023e-23	0.2936785130092	0.37	0.4	3.382920313977e-19	2	GPATCH8
4.35281265654677e-18	0.299572781052051	0.287	0.3	9.4895668725376e-14	2	TMEM135
2.09578227553468e-14	0.252502493572349	0.309	0.326	4.56901493889316e-10	2	ARID4B
2.93384869331219e-14	0.262436647863643	0.394	0.433	6.39608353628992e-10	2	TNRC6A
3.92775142991461e-13	0.352049848311094	0.256	0.271	8.56289089235683e-09	2	SIK2
1.03480246859583e-12	0.27960639413794	0.273	0.287	2.25597286178577e-08	2	SGMS1
1.93964620514605e-10	0.306000891148092	0.314	0.337	4.22862269183891e-06	2	GAB1
1.83514780521928e-09	0.304338368776826	0.253	0.268	4.00080573015854e-05	2	BMPR1A
1.44761718350255e-08	0.266164247179898	0.285	0.3	0.00031559502217539	2	CCNH
3.10857655066029e-08	0.293915981928427	0.274	0.29	0.00067770077380945	2	SUMF1
2.52423986864246e-07	0.269900240879282	0.263	0.279	0.00550309533762742	2	EPN2
3.2261235476983e-07	0.287391760660666	0.253	0.267	0.00703327194633706	2	POU2F1
8.88549850978873e-05	0.283898797014192	0.281	0.304	1	2	CEP350
0.000833659464565977	0.267642584709101	0.253	0.285	1	2	MAP3K5
0.00301016877282606	0.264251676504531	0.279	0.302	1	2	SMG6
0	4.14641182099437	0.848	0.053	0	3	VWF
0	4.08696438795263	0.444	0.023	0	3	PIK3R3
0	3.96068335931396	0.772	0.039	0	3	ANO2
0	3.79850747391358	0.746	0.035	0	3	PTPRB
0	3.77333335049045	0.606	0.01	0	3	BTNL9
0	3.7089550037894	0.85	0.077	0	3	ST6GALNAC3
0	3.55303691319822	0.568	0.035	0	3	F8
0	3.43407964924517	0.775	0.11	0	3	FLT1
0	3.35900627778717	0.571	0.016	0	3	CYYR1
0	3.28897626421091	0.421	0.007	0	3	TPO
0	3.2833993487515	0.616	0.065	0	3	GALNT18
0	3.273681365789	0.547	0.019	0	3	MCF2L
0	3.18425094050622	0.541	0.03	0	3	ITGA6
0	3.15089014330699	0.88	0.175	0	3	LDB2
0	3.14671207381641	0.589	0.035	0	3	RASGRF2
0	3.07892222161376	0.51	0.04	0	3	CCDC85A
0	3.05359427905007	0.676	0.047	0	3	EMCN
0	3.03767006956322	0.792	0.254	0	3	KIAA1217
0	3.02173189766817	0.536	0.016	0	3	ADGRL4
0	3.00857572184468	0.641	0.098	0	3	PLEKHG1
0	2.93179935205361	0.63	0.112	0	3	SEC14L1
0	2.91250020476392	0.928	0.436	0	3	PTPRM
0	2.90888595984692	0.573	0.037	0	3	EGFL7
0	2.90789356218989	0.635	0.076	0	3	ADGRF5
0	2.85494419974783	0.346	0.01	0	3	ABCB1
0	2.82835014986273	0.571	0.14	0	3	ABLIM3
0	2.79726177899365	0.701	0.193	0	3	RAPGEF1
0	2.7786701395191	0.791	0.209	0	3	PITPNC1
0	2.73977930280434	0.628	0.078	0	3	PECAM1
0	2.73879306194767	0.347	0.023	0	3	SLC9C1
0	2.65617135926762	0.5	0.025	0	3	SHANK3
0	2.64856304377	0.389	0.015	0	3	LNX1
0	2.63633706453701	0.334	0.01	0	3	CA8
0	2.59887150890973	0.414	0.027	0	3	ST8SIA6
0	2.59683004058488	0.261	0.006	0	3	LINC00639
0	2.59473632387278	0.512	0.036	0	3	ERG
0	2.59433496097441	0.777	0.246	0	3	MECOM
0	2.58495220422174	0.461	0.025	0	3	TEK
0	2.53777046403139	0.711	0.204	0	3	SYNE2
0	2.48978886506984	0.782	0.228	0	3	PLCB1
0	2.47965222656135	0.43	0.034	0	3	ID1
0	2.47497578197664	0.402	0.009	0	3	NOTCH4
0	2.46527478146656	0.524	0.116	0	3	GFOD1
0	2.46263176857207	0.783	0.41	0	3	SYNE1
0	2.45297842674539	0.296	0.013	0	3	VEGFC
0	2.44841729391534	0.607	0.162	0	3	ENG
0	2.44753259420531	0.681	0.191	0	3	DOCK9
0	2.44059562424239	0.57	0.16	0	3	MGLL
0	2.42833837627579	0.649	0.17	0	3	CADPS2
0	2.40430483431267	0.529	0.095	0	3	NEDD9
0	2.35049081697587	0.366	0.014	0	3	ANXA3
0	2.34484412368234	0.526	0.156	0	3	CLIC5
0	2.32245055592937	0.372	0.037	0	3	WARS
0	2.31053520215603	0.498	0.112	0	3	PLXNA2
0	2.30435894327269	0.608	0.102	0	3	PRKCH
0	2.30097992866547	0.401	0.054	0	3	CMTM8
0	2.27931773543716	0.525	0.153	0	3	GRB10
0	2.26567697858772	0.344	0.014	0	3	RAMP3
0	2.25189585924565	0.355	0.02	0	3	PPP1R16B
0	2.22636365885897	0.293	0.016	0	3	RGCC
0	2.21501503284533	0.36	0.023	0	3	SLC9A3R2
0	2.16160382316329	0.45	0.112	0	3	TBCD
0	2.16046375186062	0.804	0.388	0	3	TACC1
0	2.1548318263478	0.377	0.037	0	3	PODXL
0	2.1486707124396	0.346	0.014	0	3	CDH5
0	2.14454267794523	0.579	0.167	0	3	ITGA1
0	2.10415617240329	0.475	0.105	0	3	LIMS2
0	2.10382614699856	0.607	0.194	0	3	ARHGAP31
0	2.10002504311394	0.658	0.218	0	3	EPAS1
0	2.08581040006176	0.28	0.051	0	3	SMAD6
0	2.08353234712507	0.615	0.165	0	3	FLI1
0	2.05541960130545	0.281	0.012	0	3	ZNF366
0	1.99699034364264	0.563	0.189	0	3	RFTN1
0	1.99488518823047	0.651	0.301	0	3	TMTC1
0	1.99196033856343	0.418	0.08	0	3	XAF1
0	1.99009491569354	0.388	0.066	0	3	KIAA1671
0	1.94782058956393	0.398	0.068	0	3	ELK3
0	1.92603492124966	0.437	0.088	0	3	MCTP1
0	1.91816992392594	0.384	0.054	0	3	SH2D3C
0	1.91165666613426	0.328	0.053	0	3	EPHA4
0	1.90003374986726	0.261	0.017	0	3	EFNB2
0	1.87654656325537	0.318	0.062	0	3	EEPD1
0	1.85726505004087	0.298	0.024	0	3	SHE
0	1.85528104656199	0.771	0.29	0	3	ELMO1
0	1.84994156798298	0.393	0.104	0	3	STOM
0	1.84951298637853	0.526	0.172	0	3	B2M
0	1.83177308841534	0.339	0.072	0	3	EML1
0	1.82994503551795	0.274	0.038	0	3	FABP5
0	1.82844478531767	0.375	0.081	0	3	HLA-B
0	1.82603367975398	0.357	0.075	0	3	CNTNAP3B
0	1.82165732668572	0.499	0.176	0	3	A2M
0	1.80830499666589	0.549	0.291	0	3	PLPP1
0	1.80324282938921	0.303	0.068	0	3	RNF144B
0	1.76089390458742	0.281	0.019	0	3	ADCY4
0	1.75562516585962	0.348	0.074	0	3	ITPKB
0	1.75153880318572	0.328	0.076	0	3	FLNB
0	1.74635442375141	0.382	0.113	0	3	CAV1
0	1.74392259615928	0.267	0.016	0	3	TIE1
0	1.73924651308562	0.651	0.294	0	3	DOCK4
0	1.73839513572776	0.701	0.523	0	3	ARL15
0	1.73794882882875	0.567	0.221	0	3	ARHGAP29
0	1.73522613148897	0.287	0.025	0	3	ARAP3
0	1.73118434063852	0.417	0.138	0	3	HEG1
0	1.72962150155515	0.372	0.126	0	3	HECW2
0	1.72447763917133	0.322	0.042	0	3	NOSTRIN
0	1.71202070534521	0.442	0.131	0	3	RAPGEF5
0	1.70614353801884	0.419	0.134	0	3	MYO1E
0	1.69661014802764	0.649	0.334	0	3	FRYL
0	1.69311412108972	0.554	0.197	0	3	PREX2
0	1.69221100919641	0.324	0.067	0	3	CD59
0	1.69129639144329	0.469	0.192	0	3	PKP4
0	1.69117419090286	0.356	0.077	0	3	SHROOM4
0	1.68366644033385	0.399	0.157	0	3	CALCRL
0	1.67750206001992	0.472	0.176	0	3	CDK17
0	1.66195234485818	0.268	0.029	0	3	ADAM15
0	1.65381874802468	0.302	0.082	0	3	AFAP1L1
0	1.64289152361617	0.373	0.124	0	3	TMTC2
0	1.64036980509326	0.306	0.072	0	3	SEMA6A
0	1.63738840765624	0.304	0.079	0	3	TSPAN18
0	1.63732723718298	0.354	0.078	0	3	HLA-E
0	1.61415331830835	0.411	0.161	0	3	STOX2
0	1.61242945446416	0.623	0.329	0	3	RIN2
0	1.60890038827588	0.303	0.079	0	3	PITPNM2
0	1.60716006844255	0.292	0.051	0	3	SULF2
0	1.60332503436143	0.317	0.06	0	3	C22orf34
0	1.59585268821873	0.497	0.208	0	3	RALGAPA2
0	1.59519801995659	0.433	0.135	0	3	DACH1
0	1.586908987358	0.376	0.123	0	3	KIAA0355
0	1.58029069076725	0.324	0.087	0	3	HLA-C
0	1.57692863803612	0.321	0.078	0	3	CD34
0	1.56362307633269	0.34	0.093	0	3	KLHL5
0	1.56195532217116	0.344	0.103	0	3	PXN
0	1.54627972515085	0.403	0.138	0	3	ZBTB46
0	1.53143644261538	0.427	0.183	0	3	PALMD
0	1.51857671534254	0.282	0.053	0	3	FGD5
0	1.51809044412757	0.53	0.255	0	3	EVA1C
0	1.51287614043378	0.268	0.062	0	3	HPCAL1
0	1.50805617384845	0.57	0.342	0	3	CCNY
0	1.50517284003925	0.6	0.336	0	3	BMPR2
0	1.50364588913496	0.577	0.295	0	3	APP
0	1.49676368035919	0.309	0.101	0	3	YES1
0	1.49358261067862	0.329	0.084	0	3	TSPAN14
0	1.49335868680617	0.391	0.142	0	3	HMCN1
0	1.47089848174572	0.355	0.119	0	3	DNM3
0	1.45970913251154	0.326	0.151	0	3	KCNQ1OT1
0	1.45553731779147	0.731	0.508	0	3	FOXN3
0	1.43134540303648	0.445	0.199	0	3	TSPAN9
0	1.42880687490099	0.796	0.481	0	3	TCF4
0	1.42798300049456	0.362	0.147	0	3	PPARG
0	1.38775297385876	0.289	0.083	0	3	HLA-A
0	1.3803473251582	0.536	0.317	0	3	NCOA3
0	1.3797643664425	0.411	0.157	0	3	CPNE8
0	1.37897483471469	0.343	0.151	0	3	ADIPOR2
0	1.37284834272217	0.471	0.229	0	3	PIK3C2A
0	1.36704373639818	0.5	0.245	0	3	EPB41L4A
0	1.34963830873086	0.673	0.332	0	3	MAGI1
0	1.34399701282472	0.39	0.159	0	3	RBMS2
0	1.33553517103748	0.425	0.206	0	3	NCALD
0	1.33522521532094	0.534	0.355	0	3	WNK1
0	1.31928159029206	0.35	0.186	0	3	TSHZ2
0	1.319129120591	0.261	0.086	0	3	RAPGEF4
0	1.31825721164781	0.309	0.115	0	3	DAB2IP
0	1.31704969118937	0.273	0.076	0	3	ID3
0	1.31635741139433	0.376	0.179	0	3	CRIM1
0	1.3131898448867	0.252	0.113	0	3	GSE1
0	1.30962382179407	0.699	0.456	0	3	RASAL2
0	1.29585150001603	0.566	0.373	0	3	TIMP3
0	1.29350845470988	0.302	0.119	0	3	ARHGEF3
0	1.29173918261754	0.294	0.093	0	3	MGAT4A
0	1.29125249947379	0.305	0.167	0	3	LIFR
0	1.28511190422248	0.276	0.087	0	3	CTTNBP2NL
0	1.28372269498228	0.528	0.277	0	3	HIF3A
0	1.28328834315328	0.259	0.112	0	3	PDLIM1
0	1.27511708682515	0.357	0.156	0	3	PRKD1
0	1.26842269855189	0.302	0.104	0	3	NEDD4
0	1.26602728440484	0.484	0.193	0	3	ADAMTS9
0	1.2562579888045	0.769	0.533	0	3	UTRN
0	1.25008041935359	0.573	0.317	0	3	KALRN
0	1.24806039695481	0.443	0.271	0	3	PHACTR2
0	1.24117272414285	0.416	0.203	0	3	RPS6KA2
0	1.23441654691215	0.608	0.298	0	3	GNAQ
0	1.23051860621736	0.294	0.107	0	3	CARD8
0	1.22925985042252	0.594	0.372	0	3	RAPGEF2
0	1.21664758727128	0.575	0.332	0	3	DOCK1
0	1.21498868759806	0.556	0.347	0	3	NKTR
0	1.20913661123866	0.524	0.285	0	3	UACA
0	1.20698396530579	0.334	0.131	0	3	PARP14
0	1.20078681507725	0.722	0.471	0	3	CD36
0	1.19751793606113	0.328	0.116	0	3	CASC15
0	1.19720469036723	0.847	0.691	0	3	PTPRG
0	1.18800323606633	0.286	0.111	0	3	SWAP70
0	1.18717720620643	0.291	0.15	0	3	SH3RF3
0	1.18389331853273	0.335	0.129	0	3	ETS1
0	1.17955276779268	0.287	0.107	0	3	CAPN2
0	1.17563961509086	0.626	0.43	0	3	PEAK1
0	1.1743656277778	0.386	0.154	0	3	CMIP
0	1.17032404005314	0.469	0.25	0	3	HSPG2
0	1.16762583075729	0.25	0.086	0	3	ADARB1
0	1.15866113071903	0.314	0.136	0	3	NEURL1B
0	1.15831193142909	0.323	0.137	0	3	DOCK6
0	1.15743761403753	0.278	0.094	0	3	IGFBP4
0	1.15732333629001	0.768	0.565	0	3	SPTBN1
0	1.14146817591786	0.362	0.205	0	3	NLK
0	1.14069006686769	0.392	0.207	0	3	CTNNB1
0	1.13882011867824	0.458	0.262	0	3	MCC
0	1.13785930354689	0.253	0.103	0	3	IFITM3
0	1.12911123711144	0.273	0.096	0	3	CD9
0	1.12631297596966	0.396	0.249	0	3	WWTR1
0	1.1260568986384	0.337	0.178	0	3	CDK6
0	1.12509383105287	0.364	0.203	0	3	CTNND1
0	1.12481672581235	0.461	0.233	0	3	COBLL1
0	1.1230716169576	0.355	0.153	0	3	OSMR
0	1.11728252765347	0.304	0.118	0	3	MEOX2
0	1.09185060936985	0.275	0.14	0	3	FUT8
0	1.09043845588246	0.288	0.138	0	3	ICA1
0	1.08928735167961	0.556	0.362	0	3	LIMCH1
0	1.08920280739244	0.382	0.211	0	3	LRCH1
0	1.08447344664132	0.409	0.227	0	3	CEP112
0	1.08188575653045	0.74	0.394	0	3	ABLIM1
0	1.07666042589686	0.345	0.182	0	3	LMBR1
0	1.07660730270509	0.281	0.154	0	3	ATF7IP2
0	1.07568654933735	0.68	0.492	0	3	MEF2A
0	1.07381557697517	0.327	0.155	0	3	CYTH1
0	1.06939137237004	0.312	0.134	0	3	PLSCR1
0	1.06914976458598	0.443	0.291	0	3	ESYT2
0	1.06663126678163	0.651	0.448	0	3	NRP1
0	1.06556635920821	0.381	0.193	0	3	DGKH
0	1.04632399766997	0.353	0.201	0	3	ACTN4
0	1.04096395476025	0.413	0.239	0	3	ADD1
0	1.03987367464616	0.609	0.369	0	3	LDLRAD4
0	1.03890252327893	0.406	0.231	0	3	ITGA9
0	1.03022302536661	0.27	0.136	0	3	CDC37
0	1.02637124354242	0.669	0.467	0	3	ASAP1
0	1.025132292907	0.286	0.157	0	3	PARVB
0	1.02191418061945	0.309	0.156	0	3	BCL2L1
0	1.01890223870637	0.52	0.3	0	3	CDH13
0	1.01826640818526	0.67	0.489	0	3	PTK2
0	1.00246703250504	0.344	0.202	0	3	ZHX3
0	1.00167058347167	0.361	0.194	0	3	PPP1R13B
0	0.996662523080132	0.459	0.275	0	3	PTPN12
0	0.995470997094014	0.556	0.327	0	3	SASH1
0	0.985753460161272	0.259	0.114	0	3	FAT4
0	0.984460354256869	0.337	0.163	0	3	FNBP1L
0	0.981328359358274	0.281	0.134	0	3	NXN
0	0.969999696920441	0.264	0.147	0	3	CD58
0	0.969863294704791	0.298	0.169	0	3	TSC22D1
0	0.96648115270931	0.502	0.323	0	3	EPB41L2
0	0.964732169180765	0.265	0.129	0	3	CD2AP
0	0.962248430438708	0.38	0.233	0	3	KLF7
0	0.957571769401448	0.765	0.421	0	3	PLXDC2
0	0.952773637535695	0.421	0.271	0	3	MYH9
0	0.950974215998053	0.318	0.182	0	3	SNRK
0	0.938991625703176	0.314	0.165	0	3	TCF7L1
0	0.931640254582457	0.267	0.154	0	3	EXOC6
0	0.930795678657446	0.264	0.119	0	3	RIN3
0	0.923624009764511	0.26	0.112	0	3	DENND3
0	0.918958245095284	0.263	0.114	0	3	NLRP1
0	0.918953504574237	0.26	0.128	0	3	NOD1
0	0.904004605626793	0.26	0.133	0	3	CNOT6L
0	0.903016311028015	0.45	0.292	0	3	NUMB
0	0.902912730435349	0.562	0.418	0	3	PICALM
0	0.90173397772042	0.278	0.169	0	3	UNC13B
0	0.90057940472665	0.346	0.189	0	3	IRAK3
0	0.900011347847586	0.302	0.254	0	3	PALM2-AKAP2
0	0.897375407684942	0.314	0.223	0	3	PGM5
0	0.896058780778107	0.567	0.402	0	3	EXT1
0	0.893916187273438	0.314	0.186	0	3	SPTAN1
0	0.877982029913723	0.631	0.368	0	3	APBB2
0	0.875135020523614	0.269	0.142	0	3	MYO6
0	0.870895345176915	0.447	0.312	0	3	PPP3CA
0	0.869784381070736	0.261	0.126	0	3	ELOVL5
0	0.863952263561569	0.602	0.395	0	3	MEF2C
0	0.860425280999227	0.387	0.254	0	3	SP100
0	0.858193634896065	0.564	0.444	0	3	CFLAR
0	0.857872152559748	0.359	0.23	0	3	ABR
0	0.854161570349552	0.339	0.229	0	3	SMARCA2
0	0.852380817607269	0.633	0.473	0	3	CDC42BPA
0	0.848478684320826	0.466	0.363	0	3	FGD4
0	0.843197302034448	0.298	0.17	0	3	TMOD3
0	0.835783637576518	0.265	0.165	0	3	PTPN14
0	0.831805010074671	0.531	0.37	0	3	DLEU2
0	0.82668242816741	0.706	0.539	0	3	FBXL7
0	0.823076831946271	0.294	0.186	0	3	CRYBG3
0	0.821512697547703	0.491	0.319	0	3	FRMD4A
0	0.821241041733502	0.253	0.157	0	3	IFNGR1
0	0.821193731544624	0.28	0.183	0	3	RDX
0	0.815844858754913	0.258	0.143	0	3	HDAC7
0	0.813246262614221	0.477	0.403	0	3	HERC1
0	0.811366812227424	0.511	0.35	0	3	ITPR2
0	0.80791838834103	0.417	0.314	0	3	RUNX1T1
0	0.806096601003711	0.486	0.34	0	3	HIPK2
0	0.798677324900362	0.658	0.543	0	3	NFIB
0	0.79584374476809	0.387	0.289	0	3	PPP3CC
0	0.793335330287396	0.418	0.3	0	3	UVRAG
0	0.788378088352838	0.439	0.282	0	3	TANC1
0	0.781006582806165	0.256	0.151	0	3	PHLPP1
0	0.780640617741792	0.449	0.315	0	3	TJP1
0	0.780288453140137	0.618	0.484	0	3	TTC28
0	0.769748467000273	0.264	0.162	0	3	RHOA
0	0.765321700839921	0.338	0.251	0	3	ATP2B4
0	0.764822449184727	0.658	0.562	0	3	MACF1
0	0.762774469915722	0.331	0.243	0	3	STAU2
0	0.762571816345629	0.475	0.354	0	3	ARGLU1
0	0.753528065822979	0.398	0.278	0	3	GNB1
0	0.750789890959096	0.499	0.403	0	3	KLF12
0	0.747372469503767	0.304	0.148	0	3	SRGAP2
0	0.732388939161667	0.287	0.195	0	3	GNAS
0	0.731339505540931	0.345	0.185	0	3	GMDS
0	0.730147754827517	0.257	0.183	0	3	ENAH
0	0.723719897521468	0.258	0.167	0	3	CDC42BPB
0	0.713411939370612	0.286	0.21	0	3	ZNF385D
0	0.706040992079262	0.316	0.233	0	3	WWC2
0	0.69518314853419	0.315	0.237	0	3	CLIC4
0	0.692393019520416	0.527	0.429	0	3	PPFIBP1
0	0.687981236956674	0.339	0.231	0	3	RFX3
0	0.683824418847942	0.25	0.162	0	3	ACER3
0	0.676710568674893	0.409	0.325	0	3	C1orf21
0	0.672441240588617	0.25	0.188	0	3	OSBPL1A
0	0.669971113246131	0.432	0.312	0	3	TBC1D22A
0	0.664757956781694	0.398	0.34	0	3	PRKCE
0	0.642303168094674	0.544	0.466	0	3	TRIO
0	0.640543481268016	0.324	0.251	0	3	ADAM10
0	0.632956495358904	0.358	0.275	0	3	KAT6A
0	0.629622678441066	0.313	0.257	0	3	CSGALNACT1
0	0.624978042531982	0.573	0.456	0	3	FCHSD2
0	0.619487208455113	0.256	0.167	0	3	CYFIP1
0	0.613079997040193	0.275	0.191	0	3	ATP8B1
0	0.607718688154065	0.367	0.319	0	3	RNF115
0	0.606684574449125	0.334	0.274	0	3	ADGRL2
0	0.60335472870977	0.612	0.546	0	3	MED13L
0	0.603200186264151	0.265	0.165	0	3	RHOJ
0	0.603038856855587	0.275	0.189	0	3	AHNAK
0	0.598992401162352	0.436	0.373	0	3	CTNNA1
0	0.595145667616716	0.371	0.31	0	3	ITSN2
0	0.593824816281472	0.412	0.334	0	3	NAV1
0	0.582430835868107	0.318	0.269	0	3	PLPP3
0	0.581725889959861	0.288	0.228	0	3	VGLL4
0	0.575932102469553	0.257	0.211	0	3	REEP3
0	0.574723566436814	0.353	0.304	0	3	HERC2
0	0.572383214313149	0.308	0.203	0	3	ASAP2
0	0.559669452824971	0.283	0.216	0	3	FERMT2
0	0.55816927641634	0.259	0.185	0	3	ST6GAL1
0	0.556851710540213	0.28	0.204	0	3	BICD1
0	0.554192760814947	0.262	0.195	0	3	MIRLET7BHG
0	0.548914342906842	0.309	0.253	0	3	IL6ST
0	0.545557931424157	0.261	0.2	0	3	TTC19
0	0.545390705753664	0.423	0.364	0	3	VTI1A
0	0.545107612871222	0.621	0.601	0	3	AUTS2
0	0.539286716119138	0.259	0.175	0	3	IFI16
0	0.536931627951744	0.261	0.193	0	3	SFMBT2
0	0.527436788614405	0.341	0.241	0	3	NAV2
0	0.520744104181843	0.344	0.286	0	3	SPAG9
0	0.515040189452696	0.251	0.2	0	3	CD46
0	0.507476443857063	0.37	0.323	0	3	SOS1
0	0.507164211771738	0.251	0.203	0	3	PPP2R2A
0	0.503663443885446	0.273	0.216	0	3	SENP7
0	0.497586421725045	0.29	0.207	0	3	CCND3
0	0.491167752758236	0.314	0.262	0	3	NCKAP1
0	0.490789765978158	0.404	0.371	0	3	GSK3B
0	0.485302979046136	0.423	0.359	0	3	RB1
0	0.482984848547646	0.591	0.448	0	3	AKT3
0	0.471690597739055	0.326	0.265	0	3	RAP1B
0	0.464782220331537	0.321	0.25	0	3	RNF213
0	0.462409143983184	0.479	0.444	0	3	AFF1
0	0.461461505300968	0.254	0.186	0	3	TNS2
0	0.456384784308279	0.64	0.465	0	3	SPARCL1
0	0.447527135325271	0.558	0.511	0	3	WSB1
0	0.440996996391368	0.345	0.255	0	3	HIP1
0	0.430413330048692	0.372	0.303	0	3	ZSWIM6
0	0.422985319361563	0.686	0.692	0	3	JMJD1C
0	0.402726137428217	0.47	0.424	0	3	EIF4G3
0	0.397610346844039	0.57	0.561	0	3	SBF2
0	0.367333179736497	0.576	0.532	0	3	ARHGAP26
0	0.334789085108749	0.596	0.587	0	3	TCF12
0	0.324731548387904	0.34	0.279	0	3	FYN
0	0.318160443552666	0.322	0.238	0	3	MTSS1
0	0.315792616602343	0.385	0.269	0	3	PDE10A
6.21003296773193e-306	0.441295425564951	0.444	0.413	1.35384928729524e-301	3	RBFOX2
7.94475053972273e-287	0.441952117584941	0.309	0.263	1.73203506516495e-282	3	WASF2
8.09560861816766e-285	0.445046316780694	0.285	0.237	1.76492363484673e-280	3	PHF14
4.83513342882285e-270	0.495699411840557	0.298	0.257	1.05410743881767e-265	3	JARID2
3.03172217570398e-269	0.407411829043471	0.43	0.403	6.60945751525224e-265	3	NFAT5
1.2918222364347e-260	0.371698338577855	0.498	0.482	2.81630165765129e-256	3	BAZ2B
2.46810300847811e-259	0.51987072709384	0.308	0.271	5.38071136878312e-255	3	EPN2
7.79068686830075e-252	0.474285632693434	0.3	0.26	1.69844764415825e-247	3	MPDZ
1.15342190940505e-250	0.460849635169723	0.262	0.221	2.51457510469395e-246	3	PDCD6IP
8.15822195775616e-250	0.33573865070039	0.388	0.347	1.77857396901042e-245	3	ETV6
2.04757451457106e-247	0.418742834720871	0.327	0.281	4.46391719921636e-243	3	MAML3
6.87509810839783e-242	0.470770736234639	0.315	0.277	1.49884013861181e-237	3	DNAJC1
1.29795278794477e-241	0.471258440934985	0.295	0.256	2.82966687299838e-237	3	PHACTR4
6.45283474562846e-229	0.353780730071202	0.308	0.263	1.40678250289446e-224	3	XPR1
1.72770413871936e-217	0.453590029059271	0.292	0.258	3.76656779282209e-213	3	RNF19A
1.98427757737166e-210	0.391824507455448	0.453	0.4	4.32592354642795e-206	3	MAST4
5.53069358593178e-209	0.426939407992328	0.318	0.283	1.20574650866899e-204	3	CTBP2
2.24560371136194e-206	0.402402563650156	0.349	0.319	4.89564065114016e-202	3	PHKB
6.99002656068918e-186	0.348357511158865	0.312	0.275	1.52389569049585e-181	3	ACAP2
5.27517234083831e-182	0.28364909836018	0.44	0.409	1.15004032202616e-177	3	SPIDR
1.17084347395923e-172	0.483625373979007	0.252	0.223	2.55255585757851e-168	3	WDR60
6.09972741890499e-168	0.453963230664217	0.268	0.239	1.32980157459548e-163	3	ZMIZ1
1.0921200199547e-165	0.362028744979155	0.316	0.286	2.38093085550324e-161	3	KIAA1109
8.72191316674128e-163	0.261911026621457	0.581	0.59	1.90146428948127e-158	3	FOXP1
3.30825984544966e-157	0.371634536192456	0.264	0.232	7.21233728906479e-153	3	DICER1
1.95701896554545e-153	0.312275018805341	0.466	0.455	4.26649704678565e-149	3	ELF2
2.23401910136069e-144	0.331828964159898	0.421	0.41	4.87038504287644e-140	3	KMT2E
5.34875373123389e-141	0.441828080364688	0.377	0.37	1.1660818009463e-136	3	HIPK3
8.87559133481315e-132	0.250132365635145	0.574	0.575	1.93496766690262e-127	3	ZBTB16
2.31020288147994e-123	0.369572163024941	0.265	0.24	5.03647330191442e-119	3	CDC27
4.52992361330363e-123	0.380069904554779	0.253	0.227	9.87568646936324e-119	3	LYST
1.42054169349343e-122	0.345337699905763	0.38	0.364	3.09692294598502e-118	3	STAT3
2.24209788730132e-121	0.34292268943039	0.489	0.499	4.88799760410561e-117	3	ERC1
3.86206859459767e-109	0.357835821568578	0.258	0.232	8.41969574308238e-105	3	SPRED2
7.3054435989851e-109	0.307804382409587	0.302	0.276	1.59265975901474e-104	3	ARHGEF7
3.55389093142232e-108	0.369388573145416	0.352	0.34	7.74783761959379e-104	3	NR3C2
3.28932076814661e-105	0.353719677167998	0.324	0.308	7.17104820663642e-101	3	TRIP12
3.0547293282889e-95	0.452781038892858	0.264	0.245	6.65961540860264e-91	3	CREB5
1.51614342700534e-93	0.361107251968456	0.254	0.232	3.30534428521434e-89	3	MT-CO2
2.01824030634923e-93	0.361428301417478	0.372	0.367	4.39996569187195e-89	3	KIF13A
1.45563357846553e-89	0.315819341699178	0.389	0.385	3.17342676441271e-85	3	ATRX
2.61497212617796e-89	0.309768427286213	0.4	0.397	5.70090073228056e-85	3	CDKAL1
1.48800036600009e-87	0.309621201721958	0.284	0.267	3.2439895979168e-83	3	DIP2B
2.0095403155459e-86	0.473599559708605	0.415	0.419	4.38099884192163e-82	3	GBE1
2.26792924002254e-83	0.307918922475989	0.299	0.283	4.94431253617314e-79	3	PRRC2C
1.48480348884031e-77	0.314915022734164	0.371	0.364	3.23702008602077e-73	3	PARD3B
1.28932927145243e-74	0.311514161298222	0.27	0.253	2.81086674469344e-70	3	SETX
1.28716309076473e-72	0.309705184451466	0.34	0.331	2.80614425417618e-68	3	SLCO3A1
2.16027642901389e-68	0.370043795183285	0.315	0.31	4.70961864289319e-64	3	KIF1B
3.67514076618618e-68	0.309339482031618	0.327	0.318	8.01217438436249e-64	3	TMEM165
1.37246514972753e-64	0.310380807867102	0.282	0.271	2.99211127292098e-60	3	ANO6
1.76569957726829e-63	0.255123177165135	0.413	0.416	3.84940164840261e-59	3	ANKRD12
8.47447468129675e-60	0.268019591328784	0.33	0.322	1.8475202252695e-55	3	ARID4B
9.48646021980808e-60	0.361868123724806	0.321	0.319	2.06814319252036e-55	3	ZNF407
4.06591190235136e-58	0.292134732178992	0.26	0.245	8.8640945383162e-54	3	PDS5B
8.50494957822915e-55	0.271015450363971	0.301	0.291	1.85416405754974e-50	3	RABGAP1
2.13799602650388e-53	0.296012441965063	0.295	0.285	4.66104513738111e-49	3	BBS9
6.75571005670535e-50	0.293194323997344	0.306	0.3	1.47281234946233e-45	3	RAP1A
1.88999979989871e-46	0.277485783408292	0.282	0.273	4.12038856375917e-42	3	SLC25A13
1.69774558275231e-45	0.274213503577011	0.289	0.282	3.70125514495831e-41	3	AP3B1
1.12486402857208e-44	0.333787628942759	0.307	0.306	2.45231606868998e-40	3	TEAD1
1.20877003664937e-42	0.27662829763317	0.287	0.282	2.63523955689928e-38	3	XRN1
6.53272039540451e-42	0.326725514408833	0.372	0.384	1.42419837340214e-37	3	RALGAPA1
7.26122552042334e-42	0.327230706402379	0.279	0.274	1.58301977570749e-37	3	UBR1
1.63301740534044e-34	0.300164050267637	0.256	0.25	3.56014124538269e-30	3	STX8
2.37478819062918e-34	0.305352084477167	0.316	0.317	5.17727573439069e-30	3	MT-CO1
9.70041233859344e-34	0.277574034819093	0.297	0.296	2.11478689393676e-29	3	EHMT1
1.44762130011331e-19	0.28247405240677	0.269	0.274	3.15595919637703e-15	3	FOXJ3
2.6203327101177e-15	0.506186060620306	0.281	0.332	5.71258734132759e-11	3	INSR
1.73036450824739e-14	0.261063881101351	0.253	0.257	3.77236766443014e-10	3	HMBOX1
2.45977544958917e-09	0.309148187052862	0.249	0.258	5.36255645764935e-05	3	MAPK8
0	5.70043459877359	0.821	0.025	0	4	F13A1
0	4.53742794234304	0.84	0.157	0	4	RBPJ
0	4.4574171701602	0.786	0.013	0	4	MRC1
0	4.21207751930995	0.742	0.009	0	4	CD163
0	4.07656038248413	0.797	0.016	0	4	RBM47
0	4.0430381280412	0.755	0.023	0	4	FMN1
0	3.57244815415525	0.691	0.006	0	4	MS4A6A
0	3.3065417663237	0.705	0.022	0	4	TBXAS1
0	3.23913408962205	0.851	0.19	0	4	FRMD4B
0	3.23076585359161	0.648	0.019	0	4	MARCH1
0	3.22034767701908	0.654	0.038	0	4	SLCO2B1
0	3.21734688555231	0.495	0.013	0	4	CD163L1
0	3.20380126987164	0.586	0.006	0	4	MSR1
0	3.13952164070296	0.618	0.046	0	4	MERTK
0	3.12451798542617	0.563	0.018	0	4	STAB1
0	3.03489137810291	0.637	0.019	0	4	ATP8B4
0	3.0294641352281	0.627	0.007	0	4	SYK
0	2.9895077981272	0.681	0.023	0	4	DOCK2
0	2.98178875845144	0.549	0.007	0	4	MS4A4E
0	2.915597661379	0.557	0.074	0	4	PDGFC
0	2.90027664132191	0.675	0.05	0	4	IQGAP2
0	2.85537732770378	0.814	0.201	0	4	SLC9A9
0	2.84836047113975	0.725	0.114	0	4	MYO5A
0	2.84376338370908	0.615	0.104	0	4	COLEC12
0	2.81546746440488	0.634	0.066	0	4	TBC1D14
0	2.79463018856382	0.514	0.004	0	4	MS4A4A
0	2.78962342292308	0.47	0.01	0	4	LYVE1
0	2.78017499674734	0.574	0.05	0	4	CTSB
0	2.76814683311379	0.578	0.033	0	4	SMAP2
0	2.69351293341406	0.654	0.075	0	4	ARHGAP18
0	2.65849324797289	0.591	0.069	0	4	RAB31
0	2.65707850394028	0.421	0.048	0	4	LGMN
0	2.61036091242202	0.699	0.202	0	4	MAN1A1
0	2.60981393294835	0.413	0.012	0	4	SCN9A
0	2.54105006810829	0.691	0.126	0	4	RUNX1
0	2.51500075888537	0.568	0.043	0	4	DAPK1
0	2.49140068015632	0.509	0.014	0	4	PIK3R5
0	2.48988476074506	0.514	0.025	0	4	AOAH
0	2.48751241884659	0.536	0.129	0	4	SIPA1L1
0	2.47725888420225	0.644	0.206	0	4	RGL1
0	2.46973457045973	0.621	0.026	0	4	PTPRC
0	2.4567337579779	0.69	0.202	0	4	MTSS1
0	2.44842558896806	0.397	0.005	0	4	RTN1
0	2.42159562717248	0.421	0.006	0	4	KYNU
0	2.41589349372194	0.453	0.003	0	4	FCGR2A
0	2.39656086049672	0.452	0.002	0	4	FGD2
0	2.37664418848835	0.39	0.003	0	4	VSIG4
0	2.37338561141577	0.402	0.002	0	4	SIGLEC1
0	2.37161231568165	0.6	0.059	0	4	DOCK8
0	2.34223267503656	0.535	0.068	0	4	EPB41L3
0	2.32523595843387	0.364	0.027	0	4	PLTP
0	2.30734835803354	0.472	0.019	0	4	CSF1R
0	2.30703767203137	0.617	0.148	0	4	TNS3
0	2.28980331929166	0.643	0.163	0	4	RNF149
0	2.27899865548405	0.597	0.13	0	4	AP2A2
0	2.27444636145312	0.311	0.004	0	4	SLC11A1
0	2.25543148960914	0.436	0.064	0	4	ME1
0	2.22643808438595	0.331	0.003	0	4	CR1
0	2.22389139647968	0.401	0.003	0	4	HCK
0	2.22060353288918	0.646	0.136	0	4	FAM49B
0	2.21776073488712	0.426	0.007	0	4	IL10RA
0	2.20376776429809	0.379	0.037	0	4	KCNMA1
0	2.17978540290027	0.494	0.069	0	4	PTPRJ
0	2.17892009131333	0.432	0.014	0	4	HCLS1
0	2.1782265934075	0.865	0.39	0	4	ZEB2
0	2.16424414662156	0.623	0.131	0	4	CHST11
0	2.16421225115253	0.463	0.025	0	4	MYO1F
0	2.16350365249438	0.408	0.025	0	4	TGFBI
0	2.16217620413357	0.397	0.016	0	4	MAF
0	2.11880574128093	0.635	0.208	0	4	ITSN1
0	2.11110864815817	0.304	0.002	0	4	TLR2
0	2.10302259469942	0.464	0.041	0	4	ADAP2
0	2.0852248811575	0.73	0.253	0	4	ATG7
0	2.08008123834714	0.627	0.22	0	4	SAT1
0	2.07571470636697	0.448	0.049	0	4	LYN
0	2.07551036969191	0.686	0.205	0	4	NAIP
0	2.06914706473127	0.456	0.062	0	4	DMXL2
0	2.06464224477439	0.426	0.019	0	4	LCP2
0	2.04949342625495	0.286	0.006	0	4	ADAM28
0	2.04544113401068	0.421	0.085	0	4	PDE4B
0	2.04506704204539	0.605	0.149	0	4	BMP2K
0	2.02766011813029	0.297	0.019	0	4	HRH1
0	2.02678510960357	0.391	0.007	0	4	NCKAP1L
0	2.02314278547272	0.38	0.012	0	4	ALOX5
0	2.01946390921859	0.579	0.127	0	4	SRGAP2
0	2.00084936701094	0.37	0.091	0	4	DIRC3
0	1.98660342556725	0.326	0.002	0	4	FPR3
0	1.98247014159697	0.742	0.266	0	4	ZSWIM6
0	1.96441566884129	0.454	0.048	0	4	SKAP2
0	1.9640525422526	0.385	0.063	0	4	FAM20A
0	1.96105694400651	0.403	0.062	0	4	CD74
0	1.9518497247802	0.348	0.019	0	4	BCAT1
0	1.94195615704215	0.282	0.009	0	4	KHDRBS2
0	1.94150712282769	0.389	0.02	0	4	EMB
0	1.93520571662842	0.425	0.073	0	4	P2RY14
0	1.93433491955252	0.412	0.039	0	4	FCGRT
0	1.92705375552815	0.303	0.002	0	4	CLEC7A
0	1.91246338295486	0.585	0.22	0	4	HDAC9
0	1.90512461693058	0.341	0.016	0	4	NPL
0	1.90454791157027	0.304	0.025	0	4	CIITA
0	1.90398478184039	0.455	0.056	0	4	TET3
0	1.89927192776221	0.329	0.006	0	4	PIK3AP1
0	1.88609234590501	0.362	0.034	0	4	TNFAIP2
0	1.88222975026275	0.395	0.036	0	4	APBB1IP
0	1.87826562403235	0.33	0.002	0	4	TFEC
0	1.86004547491758	0.468	0.052	0	4	INPP5D
0	1.84479806384589	0.547	0.178	0	4	AGFG1
0	1.84037379934909	0.463	0.093	0	4	SRGAP2B
0	1.8390802445323	0.465	0.233	0	4	NAV2
0	1.8243422428487	0.467	0.057	0	4	PREX1
0	1.82139338362171	0.494	0.109	0	4	MANBA
0	1.82042790920099	0.496	0.085	0	4	DOCK11
0	1.81561521714735	0.579	0.093	0	4	MCTP1
0	1.81523951716174	0.29	0.001	0	4	CD86
0	1.81351121280397	0.769	0.299	0	4	TRPS1
0	1.81227229853916	0.356	0.046	0	4	CTSC
0	1.80915509733285	0.363	0.033	0	4	SLC2A9
0	1.8024132883775	0.583	0.161	0	4	CAMK1D
0	1.7968399489662	0.407	0.056	0	4	ZNF710
0	1.79480362223868	0.261	0.038	0	4	LINC00278
0	1.79135095790714	0.34	0.012	0	4	SLA
0	1.79111637283834	0.805	0.362	0	4	LDLRAD4
0	1.77330808761673	0.603	0.17	0	4	RNF130
0	1.76554714625904	0.295	0.004	0	4	CYTH4
0	1.76515369477971	0.313	0.011	0	4	CTSS
0	1.75386321605333	0.333	0.027	0	4	CMKLR1
0	1.74187252667534	0.309	0.002	0	4	SIRPB2
0	1.74133969367337	0.304	0.01	0	4	VAV1
0	1.73586948882952	0.28	0.012	0	4	SAMSN1
0	1.7333320411155	0.25	0.023	0	4	ALCAM
[truncated: 3,571 more rows]
