# Supplementary material for: Integrated analysis reveals the dysfunction of intercellular communication and metabolic signals in dilated cardiomyopathy
Source: Heliyon. 2024 Feb 22;10(5):e26803. doi: 10.1016/j.heliyon.2024.e26803 (PMC10907783; doi:10.1016/j.heliyon.2024.e26803)
Supplement: Multimedia component 5 [file mmc5.xls]

## Sheet: Sheet1
p_val	avg_log2FC	pct.1	pct.2	p_val_adj	gene	cluster	sig	sig2
0	-1.76974	0.203	0.519	0	KAZN	cluster0	sig	cluster0
0	-1.28927	0.358	0.729	0	PLA2G5	cluster0	sig	cluster0
0	0.717408	0.602	0.467	0	MACF1	cluster0	sig	cluster0
0	0.679517	0.544	0.408	0	JAK1	cluster0	sig	cluster0
0	-0.53933	0.835	0.921	0	NEGR1	cluster0	sig	cluster0
0	1.22764	0.378	0.221	0	COL24A1	cluster0	sig	cluster0
0	-1.38717	0.32	0.659	0	TGFBR3	cluster0	sig	cluster0
0	0.556594	0.344	0.268	0	POGZ	cluster0	sig	cluster0
0	0.547249	0.709	0.648	0	PBX1	cluster0	sig	cluster0
0	1.03084	0.397	0.251	0	HMCN1	cluster0	sig	cluster0
0	0.618019	0.522	0.421	0	CDC42BPA	cluster0	sig	cluster0
0	-1.36182	0.342	0.7	0	NID1	cluster0	sig	cluster0
0	-0.814105	0.244	0.487	0	VIT	cluster0	sig	cluster0
0	0.666374	0.286	0.202	0	CYP1B1-AS1	cluster0	sig	cluster0
0	1.0578	0.388	0.207	0	PLEKHH2	cluster0	sig	cluster0
0	0.865604	0.411	0.275	0	PRKCE	cluster0	sig	cluster0
0	0.665522	0.394	0.32	0	SPRED2	cluster0	sig	cluster0
0	0.634902	0.412	0.341	0	ANTXR1	cluster0	sig	cluster0
0	1.69967	0.565	0.254	0	AFF3	cluster0	sig	cluster0
0	-0.572974	0.253	0.435	0	TANK	cluster0	sig	cluster0
0	0.572624	0.766	0.703	0	SCN7A	cluster0	sig	cluster0
0	-0.521219	0.309	0.489	0	SESTD1	cluster0	sig	cluster0
0	-0.550071	0.462	0.646	0	TFPI	cluster0	sig	cluster0
0	0.846075	0.438	0.291	0	GLS	cluster0	sig	cluster0
0	0.700406	0.58	0.46	0	PARD3B	cluster0	sig	cluster0
0	-0.998272	0.612	0.824	0	PID1	cluster0	sig	cluster0
0	0.608928	0.571	0.488	0	AGAP1	cluster0	sig	cluster0
0	0.673518	0.483	0.378	0	ITPR1	cluster0	sig	cluster0
0	0.923048	0.396	0.241	0	ZNF385D	cluster0	sig	cluster0
0	0.557579	0.646	0.557	0	UBE2E2	cluster0	sig	cluster0
0	0.572825	0.385	0.31	0	CLASP2	cluster0	sig	cluster0
0	-0.677141	0.712	0.848	0	PTPRG	cluster0	sig	cluster0
0	0.642785	0.358	0.274	0	ADAMTS9-AS2	cluster0	sig	cluster0
0	1.1299	0.407	0.221	0	FRMD4B	cluster0	sig	cluster0
0	0.606146	0.587	0.475	0	FOXP1	cluster0	sig	cluster0
0	0.641284	0.574	0.479	0	ROBO1	cluster0	sig	cluster0
0	-1.27797	0.249	0.543	0	GBE1	cluster0	sig	cluster0
0	1.43635	0.595	0.328	0	EPHA3	cluster0	sig	cluster0
0	0.62915	0.681	0.567	0	COL8A1	cluster0	sig	cluster0
0	-1.14158	0.444	0.715	0	CBLB	cluster0	sig	cluster0
0	0.846839	0.548	0.36	0	CCDC80	cluster0	sig	cluster0
0	0.690755	0.386	0.283	0	PLSCR4	cluster0	sig	cluster0
0	0.805704	0.731	0.595	0	NAALADL2	cluster0	sig	cluster0
0	0.579619	0.424	0.337	0	TBL1XR1	cluster0	sig	cluster0
0	-0.509741	0.502	0.675	0	LPP	cluster0	sig	cluster0
0	-1.45989	0.264	0.551	0	APOD	cluster0	sig	cluster0
0	0.74324	0.322	0.21	0	LDB2	cluster0	sig	cluster0
0	0.56296	0.593	0.537	0	SLIT2	cluster0	sig	cluster0
0	0.938729	0.48	0.302	0	LIMCH1	cluster0	sig	cluster0
0	0.654777	0.532	0.42	0	MAPK10	cluster0	sig	cluster0
0	0.671615	0.329	0.228	0	PTPN13	cluster0	sig	cluster0
0	-1.05142	0.579	0.823	0	SPARCL1	cluster0	sig	cluster0
0	0.597737	0.378	0.304	0	FAM13A	cluster0	sig	cluster0
0	0.971075	0.397	0.228	0	ANK2	cluster0	sig	cluster0
0	-0.511836	0.329	0.493	0	USP53	cluster0	sig	cluster0
0	1.54003	0.51	0.256	0	PDE5A	cluster0	sig	cluster0
0	0.641069	0.289	0.213	0	FAT4	cluster0	sig	cluster0
0	0.873564	0.381	0.242	0	MAML3	cluster0	sig	cluster0
0	0.820475	0.412	0.272	0	GAB1	cluster0	sig	cluster0
0	0.568674	0.363	0.28	0	LRBA	cluster0	sig	cluster0
0	0.504873	0.492	0.421	0	TRIO	cluster0	sig	cluster0
0	-0.538008	0.516	0.751	0	C7	cluster0	sig	cluster0
0	0.658465	0.386	0.273	0	GHR	cluster0	sig	cluster0
0	0.565767	0.508	0.4	0	PAM	cluster0	sig	cluster0
0	0.618993	0.336	0.255	0	EPB41L4A	cluster0	sig	cluster0
0	0.649736	0.381	0.279	0	NR3C1	cluster0	sig	cluster0
0	0.704906	0.353	0.25	0	GALNT10	cluster0	sig	cluster0
0	0.844615	0.425	0.277	0	ATXN1	cluster0	sig	cluster0
0	0.663031	0.412	0.301	0	KIF13A	cluster0	sig	cluster0
0	-1.38515	0.289	0.714	0	FKBP5	cluster0	sig	cluster0
0	0.587808	0.379	0.291	0	BTBD9	cluster0	sig	cluster0
0	0.601519	0.756	0.625	0	DST	cluster0	sig	cluster0
0	-0.593079	0.462	0.702	0	ADGRB3	cluster0	sig	cluster0
0	0.821396	0.428	0.3	0	COL12A1	cluster0	sig	cluster0
0	0.522749	0.372	0.294	0	BACH2	cluster0	sig	cluster0
0	0.796479	0.343	0.208	0	LAMA4	cluster0	sig	cluster0
0	-0.529437	0.972	0.982	0	LAMA2	cluster0	sig	cluster0
0	0.975107	0.387	0.246	0	PDE7B	cluster0	sig	cluster0
0	0.668446	0.312	0.226	0	PHACTR2	cluster0	sig	cluster0
0	0.793312	0.457	0.344	0	PLAGL1	cluster0	sig	cluster0
0	0.583096	0.51	0.431	0	UTRN	cluster0	sig	cluster0
0	1.25174	0.423	0.203	0	ESR1	cluster0	sig	cluster0
0	1.00138	0.499	0.315	0	SYNE1	cluster0	sig	cluster0
0	-0.610063	0.293	0.492	0	QKI	cluster0	sig	cluster0
0	-0.848484	0.202	0.369	0	PDE10A	cluster0	sig	cluster0
0	2.00302	0.592	0.25	0	SMOC2	cluster0	sig	cluster0
0	0.666632	0.404	0.297	0	CYTH3	cluster0	sig	cluster0
0	0.814594	0.315	0.227	0	JAZF1	cluster0	sig	cluster0
0	0.702824	0.417	0.307	0	BBS9	cluster0	sig	cluster0
0	0.554535	0.659	0.595	0	AUTS2	cluster0	sig	cluster0
0	-0.821719	0.316	0.521	0	ELN	cluster0	sig	cluster0
0	0.570738	0.572	0.48	0	MAGI2	cluster0	sig	cluster0
0	0.682777	0.641	0.501	0	COL1A2	cluster0	sig	cluster0
0	0.84266	0.352	0.234	0	MID1	cluster0	sig	cluster0
0	0.985923	0.462	0.293	0	IL1RAPL1	cluster0	sig	cluster0
0	0.965404	0.751	0.593	0	DLC1	cluster0	sig	cluster0
0	0.705707	0.561	0.428	0	PSD3	cluster0	sig	cluster0
0	0.613106	0.695	0.606	0	EBF2	cluster0	sig	cluster0
0	-0.616004	0.282	0.481	0	PXDNL	cluster0	sig	cluster0
0	0.976983	0.438	0.273	0	PREX2	cluster0	sig	cluster0
0	1.0257	0.424	0.257	0	SULF1	cluster0	sig	cluster0
0	1.05566	0.467	0.27	0	ZNF704	cluster0	sig	cluster0
0	0.669659	0.44	0.326	0	RUNX1T1	cluster0	sig	cluster0
0	0.667138	0.515	0.402	0	CPQ	cluster0	sig	cluster0
0	0.537324	0.679	0.605	0	TRPS1	cluster0	sig	cluster0
0	1.06406	0.712	0.541	0	EXT1	cluster0	sig	cluster0
0	0.536208	0.428	0.341	0	ASAP1	cluster0	sig	cluster0
0	1.53953	0.51	0.222	0	FREM1	cluster0	sig	cluster0
0	-0.64245	0.384	0.554	0	MAMDC2	cluster0	sig	cluster0
0	0.703032	0.395	0.297	0	CENPP	cluster0	sig	cluster0
0	0.57118	0.589	0.515	0	COL15A1	cluster0	sig	cluster0
0	0.544316	0.527	0.429	0	SVEP1	cluster0	sig	cluster0
0	0.578057	0.43	0.343	0	PBX3	cluster0	sig	cluster0
0	0.570326	0.297	0.221	0	ST5	cluster0	sig	cluster0
0	0.878116	0.635	0.486	0	SOX6	cluster0	sig	cluster0
0	-0.564217	0.214	0.349	0	ABTB2	cluster0	sig	cluster0
0	-0.845971	0.836	0.953	0	NEAT1	cluster0	sig	cluster0
0	-1.51971	1	1	0	MALAT1	cluster0	sig	cluster0
0	0.630956	0.326	0.222	0	PACS1	cluster0	sig	cluster0
0	0.541739	0.413	0.339	0	PICALM	cluster0	sig	cluster0
0	-1.14603	0.431	0.759	0	ZBTB16	cluster0	sig	cluster0
0	1.23866	0.86	0.648	0	PLXDC2	cluster0	sig	cluster0
0	0.6511	0.535	0.431	0	ARHGAP21	cluster0	sig	cluster0
0	1.10507	0.579	0.372	0	SVIL	cluster0	sig	cluster0
0	0.705723	0.773	0.683	0	ZEB1	cluster0	sig	cluster0
0	0.866179	0.84	0.721	0	BICC1	cluster0	sig	cluster0
0	0.542044	0.76	0.7	0	JMJD1C	cluster0	sig	cluster0
0	-0.668508	0.224	0.425	0	C1S	cluster0	sig	cluster0
0	1.19572	0.603	0.358	0	PPFIBP1	cluster0	sig	cluster0
0	0.723265	0.347	0.231	0	BICD1	cluster0	sig	cluster0
0	-0.684511	0.252	0.411	0	SLC2A13	cluster0	sig	cluster0
0	0.783059	0.351	0.25	0	NAV3	cluster0	sig	cluster0
0	0.98986	0.357	0.203	0	LUM	cluster0	sig	cluster0
0	-0.547169	0.838	0.915	0	DCN	cluster0	sig	cluster0
0	-0.824929	0.268	0.489	0	ADGRD1	cluster0	sig	cluster0
0	-0.879539	0.377	0.636	0	DCLK1	cluster0	sig	cluster0
0	-0.726047	0.424	0.633	0	FOXO1	cluster0	sig	cluster0
0	0.660011	0.745	0.648	0	PCDH9	cluster0	sig	cluster0
0	0.669943	0.51	0.397	0	KLF12	cluster0	sig	cluster0
0	0.930883	0.356	0.231	0	GPC6	cluster0	sig	cluster0
0	2.24721	0.6	0.213	0	FGF14	cluster0	sig	cluster0
0	-0.684707	0.475	0.647	0	COL4A1	cluster0	sig	cluster0
0	-0.734118	0.515	0.705	0	COL4A2	cluster0	sig	cluster0
0	-0.779382	0.216	0.423	0	NOVA1	cluster0	sig	cluster0
0	0.605212	0.417	0.32	0	SAMD4A	cluster0	sig	cluster0
0	0.718997	0.319	0.212	0	RAD51B	cluster0	sig	cluster0
0	0.959645	0.451	0.276	0	LTBP2	cluster0	sig	cluster0
0	0.590749	0.311	0.236	0	KLC1	cluster0	sig	cluster0
0	-0.508008	0.292	0.438	0	SMAD3	cluster0	sig	cluster0
0	1.14462	0.488	0.294	0	UACA	cluster0	sig	cluster0
0	1.01278	0.556	0.364	0	PEAK1	cluster0	sig	cluster0
0	0.820542	0.595	0.459	0	ADAMTSL3	cluster0	sig	cluster0
0	0.875484	0.47	0.375	0	PCSK6	cluster0	sig	cluster0
0	-0.523237	0.537	0.765	0	ACSM3	cluster0	sig	cluster0
0	-0.658853	0.261	0.427	0	CRISPLD2	cluster0	sig	cluster0
0	-0.692439	0.207	0.389	0	SERPINF1	cluster0	sig	cluster0
0	-0.605352	0.429	0.633	0	SSH2	cluster0	sig	cluster0
0	0.943126	0.455	0.283	0	MYO1D	cluster0	sig	cluster0
0	0.773618	0.373	0.247	0	CEP112	cluster0	sig	cluster0
0	0.618385	0.375	0.28	0	PRKCA	cluster0	sig	cluster0
0	0.543316	0.74	0.657	0	ABCA10	cluster0	sig	cluster0
0	0.91522	0.807	0.656	0	TCF4	cluster0	sig	cluster0
0	-0.550212	0.738	0.83	0	CDH19	cluster0	sig	cluster0
0	0.943793	0.493	0.331	0	RIN2	cluster0	sig	cluster0
0	-0.554056	0.228	0.394	0	PTPRS	cluster0	sig	cluster0
0	-0.714313	0.337	0.564	0	TIMP3	cluster0	sig	cluster0
0	0.740775	0.382	0.253	0	TTC3	cluster0	sig	cluster0
1.1178e-305	0.620826	0.338	0.266	2.4369e-301	MCC	cluster0	sig	cluster0
1.5841e-300	0.539295	0.345	0.267	3.4535e-296	COLEC12	cluster0	sig	cluster0
2.5519e-298	0.644574	0.341	0.276	5.5635e-294	MEF2A	cluster0	sig	cluster0
1.3476e-292	0.526427	0.344	0.275	2.9379e-288	C20orf194	cluster0	sig	cluster0
3.1703e-286	0.553002	0.274	0.202	6.9116e-282	CTDSPL	cluster0	sig	cluster0
2.0668e-282	0.656603	0.542	0.499	4.5059e-278	TSHZ2	cluster0	sig	cluster0
3.3934e-281	0.524414	0.333	0.265	7.3979e-277	MPDZ	cluster0	sig	cluster0
8.6409e-276	0.619923	0.344	0.278	1.8838e-271	FBLN1	cluster0	sig	cluster0
1.969e-275	0.526924	0.349	0.283	4.2926e-271	BBX	cluster0	sig	cluster0
5.8494e-274	0.50838	0.392	0.327	1.2752e-269	BMPR2	cluster0	sig	cluster0
8.0191e-270	0.514225	0.43	0.368	1.7482e-265	FAM110B	cluster0	sig	cluster0
2.5822e-255	0.531042	0.315	0.251	5.6295e-251	ETV6	cluster0	sig	cluster0
7.7928e-255	0.605986	0.266	0.201	1.6989e-250	ALDH1A2	cluster0	sig	cluster0
5.0731e-248	0.568779	0.306	0.243	1.106e-243	ZNF438	cluster0	sig	cluster0
2.4384e-247	0.510358	0.317	0.255	5.3161e-243	DIP2C	cluster0	sig	cluster0
1.8907e-238	0.559893	0.277	0.216	4.1219e-234	ZMIZ1	cluster0	sig	cluster0
1.9904e-238	0.501147	0.315	0.252	4.3392e-234	CASK	cluster0	sig	cluster0
3.2389e-236	0.69866	0.315	0.255	7.0611e-232	PALLD	cluster0	sig	cluster0
2.475e-235	0.533855	0.416	0.362	5.3958e-231	CDK8	cluster0	sig	cluster0
2.3158e-232	0.510461	0.27	0.207	5.0486e-228	PPP2R3A	cluster0	sig	cluster0
1.0448e-229	0.517281	0.316	0.255	2.2778e-225	SERINC5	cluster0	sig	cluster0
1.2751e-228	0.568245	0.265	0.205	2.7798e-224	RNF180	cluster0	sig	cluster0
1.4872e-226	0.503892	0.548	0.522	3.2422e-222	SASH1	cluster0	sig	cluster0
1.9402e-212	0.517861	0.272	0.214	4.2299e-208	SPATS2L	cluster0	sig	cluster0
1.6588e-210	0.508712	0.298	0.242	3.6163e-206	ANO6	cluster0	sig	cluster0
1.7982e-162	0.617496	0.28	0.23	3.9201e-158	SLIT3	cluster0	sig	cluster0
0	0.92028	0.481	0.26	0	CYP2J2	cluster1	sig	cluster1
0	1.44051	0.677	0.261	0	TNNI3K	cluster1	sig	cluster1
0	-0.689657	0.825	0.965	0	FHL2	cluster1	sig	cluster1
0	0.741028	0.984	0.997	0	TTN	cluster1	sig	cluster1
0	1.12661	0.632	0.373	0	RBMS3	cluster1	sig	cluster1
0	0.901779	0.682	0.483	0	PHLDB2	cluster1	sig	cluster1
0	0.786595	0.919	0.949	0	PALLD	cluster1	sig	cluster1
0	-1.02027	0.375	0.643	0	SLC25A4	cluster1	sig	cluster1
0	0.85759	0.95	0.969	0	SORBS2	cluster1	sig	cluster1
0	-0.830489	0.505	0.75	0	CKMT2	cluster1	sig	cluster1
0	-0.69537	0.554	0.776	0	PHACTR1	cluster1	sig	cluster1
0	1.06455	0.482	0.245	0	CREB5	cluster1	sig	cluster1
0	-0.941802	0.451	0.751	0	TMEM178B	cluster1	sig	cluster1
0	-0.67742	0.512	0.73	0	IL1RAPL1	cluster1	sig	cluster1
0	1.30423	0.548	0.299	0	EXT1	cluster1	sig	cluster1
0	0.924613	0.709	0.513	0	TMEM71	cluster1	sig	cluster1
0	-1.05204	0.222	0.471	0	TPM2	cluster1	sig	cluster1
0	1.10662	0.857	0.59	0	ANKRD1	cluster1	sig	cluster1
0	-0.740062	0.575	0.781	0	ATP2A2	cluster1	sig	cluster1
0	0.964097	0.799	0.715	0	FRY	cluster1	sig	cluster1
0	-1.63721	0.244	0.527	0	MYH6	cluster1	sig	cluster1
0	-0.816955	0.395	0.625	0	MARK3	cluster1	sig	cluster1
0	-1.27005	0.329	0.631	0	ACTC1	cluster1	sig	cluster1
0	-0.630008	0.683	0.876	0	CDH13	cluster1	sig	cluster1
0	-1.1863	0.254	0.498	0	TCAP	cluster1	sig	cluster1
0	-1.21982	0.258	0.606	0	MPP3	cluster1	sig	cluster1
0	-0.853497	0.34	0.616	0	HIF3A	cluster1	sig	cluster1
0	-1.01068	0.201	0.471	0	MB	cluster1	sig	cluster1
3.6174e-305	-0.864706	0.285	0.522	7.8864e-301	HMGN3	cluster1	sig	cluster1
1.3587e-299	-0.927712	0.342	0.557	2.962e-295	HSPB7	cluster1	sig	cluster1
3.0184e-279	0.860553	0.477	0.287	6.5804e-275	SAMD12	cluster1	sig	cluster1
1.4939e-275	-0.875423	0.222	0.457	3.2568e-271	NUDT4	cluster1	sig	cluster1
2.216e-273	-0.731911	0.253	0.503	4.8311e-269	FKBP5	cluster1	sig	cluster1
3.0123e-273	-0.517504	0.596	0.785	6.5671e-269	RBFOX1	cluster1	sig	cluster1
1.216e-271	-0.824709	0.254	0.489	2.6509e-267	KLHL31	cluster1	sig	cluster1
1.8473e-265	-0.7737	0.238	0.474	4.0273e-261	ST7	cluster1	sig	cluster1
8.844e-252	0.775565	0.845	0.853	1.9281e-247	EXOC6B	cluster1	sig	cluster1
1.5229e-251	-1.13734	0.319	0.531	3.32e-247	ELL2	cluster1	sig	cluster1
1.3737e-248	0.921516	0.754	0.664	2.9949e-244	INPP4B	cluster1	sig	cluster1
8.164e-244	0.83143	0.672	0.554	1.7798e-239	KIF13A	cluster1	sig	cluster1
2.0402e-240	-0.610246	0.357	0.59	4.4479e-236	AUTS2	cluster1	sig	cluster1
1.3607e-238	-0.502057	0.567	0.752	2.9666e-234	TRPM7	cluster1	sig	cluster1
6.2534e-238	-0.895622	0.212	0.42	1.3633e-233	ACADVL	cluster1	sig	cluster1
3.1765e-236	0.673414	0.824	0.787	6.9251e-232	MAP4	cluster1	sig	cluster1
2.4183e-235	0.60123	0.881	0.832	5.2721e-231	DST	cluster1	sig	cluster1
1.505e-228	0.810967	0.47	0.305	3.2811e-224	ASB18	cluster1	sig	cluster1
1.8977e-215	-0.708339	0.253	0.461	4.1372e-211	GOT1	cluster1	sig	cluster1
1.4408e-198	-0.79552	0.229	0.42	3.1411e-194	SAT1	cluster1	sig	cluster1
1.5071e-198	0.79117	0.41	0.26	3.2856e-194	JAK2	cluster1	sig	cluster1
4.5451e-196	-0.758692	0.223	0.418	9.9087e-192	STAT3	cluster1	sig	cluster1
1.2228e-186	0.673768	0.938	0.964	2.6659e-182	LAMA2	cluster1	sig	cluster1
2.8711e-175	-0.545039	0.431	0.613	6.2594e-171	TMEM65	cluster1	sig	cluster1
1.3211e-173	-0.581545	0.385	0.565	2.8802e-169	HOOK2	cluster1	sig	cluster1
2.5712e-173	-0.593849	0.28	0.472	5.6054e-169	ATP1B1	cluster1	sig	cluster1
7.3108e-170	-0.523059	0.424	0.601	1.5938e-165	HADHB	cluster1	sig	cluster1
1.0643e-166	0.696387	0.84	0.84	2.3203e-162	RABGAP1L	cluster1	sig	cluster1
5.3373e-165	-0.653033	0.204	0.382	1.1636e-160	MRPS25	cluster1	sig	cluster1
1.0995e-164	-0.52312	0.472	0.64	2.397e-160	CHPT1	cluster1	sig	cluster1
1.1275e-161	-0.556696	0.212	0.4	2.458e-157	CORIN	cluster1	sig	cluster1
5.0764e-161	0.652507	0.47	0.336	1.1067e-156	NT5C2	cluster1	sig	cluster1
5.4009e-160	0.699881	0.547	0.423	1.1775e-155	NAV2	cluster1	sig	cluster1
6.076e-160	-0.639897	0.209	0.387	1.3246e-155	EPS15L1	cluster1	sig	cluster1
1.2404e-157	0.77473	0.421	0.287	2.7041e-153	RORA	cluster1	sig	cluster1
3.4251e-157	-0.622374	0.318	0.487	7.4671e-153	SMYD1	cluster1	sig	cluster1
3.2754e-155	0.620186	0.538	0.405	7.1406e-151	PALM2-AKAP2	cluster1	sig	cluster1
5e-154	0.769123	0.726	0.663	1.0901e-149	XPR1	cluster1	sig	cluster1
2.1247e-153	0.83864	0.889	0.909	4.6321e-149	TTN-AS1	cluster1	sig	cluster1
1.4458e-152	0.620651	0.377	0.243	3.1519e-148	PDE3B	cluster1	sig	cluster1
3.3776e-152	-0.623785	0.235	0.412	7.3636e-148	PEBP4	cluster1	sig	cluster1
3.7834e-152	-0.602524	0.292	0.465	8.2482e-148	TBX20	cluster1	sig	cluster1
1.377e-151	0.653889	0.824	0.808	3.0021e-147	PDE1C	cluster1	sig	cluster1
1.2136e-150	0.652157	0.354	0.225	2.6458e-146	COL21A1	cluster1	sig	cluster1
2.5566e-150	0.611437	0.888	0.877	5.5737e-146	TECRL	cluster1	sig	cluster1
7.683e-150	-0.661181	0.226	0.393	1.675e-145	BSG	cluster1	sig	cluster1
7.1471e-147	-0.574832	0.396	0.553	1.5581e-142	CBR4	cluster1	sig	cluster1
1.4315e-144	-0.532989	0.331	0.508	3.1207e-140	CSGALNACT1	cluster1	sig	cluster1
1.063e-143	-0.62837	0.267	0.434	2.3175e-139	CACNA2D3	cluster1	sig	cluster1
3.0106e-143	-0.547159	0.566	0.647	6.5634e-139	DES	cluster1	sig	cluster1
4.3484e-143	-0.617694	0.216	0.378	9.48e-139	EIF1B	cluster1	sig	cluster1
9.0664e-140	-0.523205	0.324	0.492	1.9766e-135	WWOX	cluster1	sig	cluster1
2.8416e-135	-0.654344	0.311	0.468	6.1949e-131	GRAMD1B	cluster1	sig	cluster1
8.4048e-132	0.620036	0.575	0.478	1.8323e-127	KALRN	cluster1	sig	cluster1
2.5639e-127	0.668117	0.419	0.299	5.5896e-123	DDX60L	cluster1	sig	cluster1
1.1517e-124	-0.525066	0.276	0.439	2.5108e-120	SMYD3	cluster1	sig	cluster1
4.0027e-122	-0.527089	0.214	0.372	8.7264e-118	BCKDHB	cluster1	sig	cluster1
4.1604e-121	-0.578743	0.202	0.35	9.0701e-117	RPL3L	cluster1	sig	cluster1
7.7376e-120	0.627385	0.352	0.24	1.6869e-115	LINC00472	cluster1	sig	cluster1
2.7403e-117	0.634882	0.702	0.645	5.9742e-113	LTBP1	cluster1	sig	cluster1
1.0821e-115	0.611319	0.426	0.314	2.3591e-111	PACS1	cluster1	sig	cluster1
2.6637e-113	-0.539852	0.28	0.422	5.8072e-109	MYL9	cluster1	sig	cluster1
9.787e-113	0.561064	0.597	0.509	2.1337e-108	UBE2H	cluster1	sig	cluster1
1.2325e-111	0.565796	0.599	0.517	2.687e-107	RICTOR	cluster1	sig	cluster1
3.95e-111	0.528376	0.53	0.425	8.6114e-107	ST3GAL6	cluster1	sig	cluster1
9.1177e-110	0.544604	0.402	0.29	1.9878e-105	JAK1	cluster1	sig	cluster1
5.7878e-109	0.616984	0.323	0.216	1.2618e-104	CRIM1	cluster1	sig	cluster1
7.525e-107	-0.633719	0.269	0.406	1.6405e-102	GTF2IRD1	cluster1	sig	cluster1
1.3372e-103	0.544853	0.747	0.712	2.91515e-99	CACNA2D1	cluster1	sig	cluster1
4.7714e-102	-0.503056	0.21	0.352	1.04021e-97	GNG7	cluster1	sig	cluster1
1.58099e-97	0.533415	0.871	0.906	3.44672e-93	AKAP13	cluster1	sig	cluster1
2.68783e-92	-0.57544	0.443	0.526	5.85974e-88	MYL2	cluster1	sig	cluster1
3.9793e-91	0.523276	0.323	0.227	8.67527e-87	DCBLD2	cluster1	sig	cluster1
1.83273e-84	0.510046	0.375	0.257	3.99553e-80	TTTY14	cluster1	sig	cluster1
2.08714e-78	0.519331	0.325	0.231	4.55018e-74	PRICKLE1	cluster1	sig	cluster1
7.50695e-77	0.55038	0.382	0.293	1.63659e-72	STK38L	cluster1	sig	cluster1
8.73612e-71	0.515837	0.453	0.384	1.90456e-66	UBAC2	cluster1	sig	cluster1
2.85261e-70	-0.509735	0.272	0.382	6.21897e-66	STOX2	cluster1	sig	cluster1
8.6804e-69	0.613566	0.767	0.754	1.89241e-64	PCDH9	cluster1	sig	cluster1
1.04384e-67	0.516675	0.569	0.505	2.27568e-63	NAV1	cluster1	sig	cluster1
1.17281e-67	0.622114	0.758	0.752	2.55685e-63	PXDNL	cluster1	sig	cluster1
2.55268e-55	0.503933	0.399	0.326	5.5651e-51	PRR16	cluster1	sig	cluster1
1.16665e-76	-0.939911	0.865	0.944	2.54341e-72	PKHD1L1	cluster10	sig	cluster10
2.84317e-62	-1.9745	1	1	6.19839e-58	MALAT1	cluster10	sig	cluster10
7.45542e-46	-0.928605	0.39	0.675	1.62536e-41	HIF3A	cluster10	sig	cluster10
1.38993e-43	0.595508	0.957	0.867	3.03018e-39	UTRN	cluster10	sig	cluster10
1.59951e-38	1.00935	0.697	0.503	3.4871e-34	SLC9A9	cluster10	sig	cluster10
4.22943e-37	-0.728862	0.944	0.965	9.22058e-33	NEAT1	cluster10	sig	cluster10
1.76305e-25	0.65069	0.79	0.658	3.84362e-21	RORA	cluster10	sig	cluster10
3.54801e-25	1.09152	0.402	0.204	7.73501e-21	KCNIP1	cluster10	sig	cluster10
2.01685e-24	0.687405	0.782	0.639	4.39693e-20	ZNF521	cluster10	sig	cluster10
3.37541e-24	-0.548912	0.727	0.859	7.35873e-20	MMRN1	cluster10	sig	cluster10
1.14514e-22	-0.892413	0.47	0.645	2.49651e-18	PLPP1	cluster10	sig	cluster10
2.03576e-22	-0.809243	0.263	0.465	4.43815e-18	THSD4	cluster10	sig	cluster10
7.2894e-22	0.540972	0.901	0.858	1.58916e-17	LDB2	cluster10	sig	cluster10
1.18041e-21	0.849132	0.777	0.673	2.57342e-17	ITGA9	cluster10	sig	cluster10
3.16029e-21	-0.863902	0.228	0.418	6.88974e-17	BMS1P14	cluster10	sig	cluster10
6.63971e-21	0.626545	0.833	0.766	1.44752e-16	PRKG1	cluster10	sig	cluster10
5.91013e-20	0.77899	0.563	0.4	1.28847e-15	COMMD10	cluster10	sig	cluster10
6.54473e-20	0.630392	0.742	0.625	1.42682e-15	LAMA4	cluster10	sig	cluster10
8.1847e-20	0.777957	0.6	0.437	1.78435e-15	ABI3BP	cluster10	sig	cluster10
1.58146e-19	0.668075	0.557	0.399	3.44775e-15	DOCK8	cluster10	sig	cluster10
5.21047e-19	0.783444	0.618	0.451	1.13593e-14	FLRT2	cluster10	sig	cluster10
5.40451e-19	0.634951	0.736	0.588	1.17824e-14	NRP2	cluster10	sig	cluster10
6.30822e-19	0.796786	0.452	0.288	1.37525e-14	LINC01515	cluster10	sig	cluster10
6.49232e-19	-0.586286	0.272	0.465	1.41539e-14	B2M	cluster10	sig	cluster10
1.49144e-18	0.699147	0.576	0.433	3.25149e-14	AGAP1	cluster10	sig	cluster10
1.60758e-18	0.742245	0.532	0.378	3.50469e-14	HIVEP3	cluster10	sig	cluster10
7.22957e-18	-0.695634	0.29	0.466	1.57612e-13	RPGR	cluster10	sig	cluster10
1.84263e-17	-0.707939	0.225	0.402	4.01711e-13	TPM1	cluster10	sig	cluster10
2.68212e-17	-0.51471	0.368	0.586	5.84728e-13	XIST	cluster10	sig	cluster10
3.85708e-17	0.862983	0.412	0.243	8.40882e-13	FAM155A	cluster10	sig	cluster10
2.38753e-16	-0.653662	0.335	0.508	5.20505e-12	ZBTB16	cluster10	sig	cluster10
9.48637e-15	0.609811	0.587	0.458	2.06812e-10	BMP2K	cluster10	sig	cluster10
1.40891e-14	0.677465	0.59	0.469	3.07156e-10	ZSWIM6	cluster10	sig	cluster10
2.70942e-14	0.640981	0.559	0.425	5.9068e-10	FRMD6	cluster10	sig	cluster10
2.29727e-13	0.636363	0.517	0.389	5.00827e-09	ETV6	cluster10	sig	cluster10
4.87519e-13	-0.696189	0.388	0.524	1.06284e-08	TTN	cluster10	sig	cluster10
6.24058e-13	0.609781	0.552	0.432	1.36051e-08	THSD7A	cluster10	sig	cluster10
9.38044e-13	0.536809	0.415	0.284	2.04503e-08	CTNND1	cluster10	sig	cluster10
2.62637e-12	0.550532	0.717	0.642	5.72575e-08	MPP7	cluster10	sig	cluster10
1.67735e-11	0.525361	0.494	0.365	3.65679e-07	SH3RF3	cluster10	sig	cluster10
2.10867e-11	0.651245	0.426	0.299	4.5971e-07	CHSY3	cluster10	sig	cluster10
2.54698e-11	0.50131	0.749	0.696	5.55268e-07	MAML2	cluster10	sig	cluster10
2.87341e-11	0.582503	0.517	0.391	6.26432e-07	NPAS3	cluster10	sig	cluster10
3.91438e-11	0.553316	0.449	0.328	8.53373e-07	MICAL2	cluster10	sig	cluster10
1.12993e-10	0.534452	0.578	0.463	2.46336e-06	STON2	cluster10	sig	cluster10
1.4174e-10	0.638978	0.349	0.239	3.09007e-06	TSPAN18	cluster10	sig	cluster10
1.65821e-10	0.508769	0.609	0.501	3.61507e-06	EXOC6	cluster10	sig	cluster10
2.15905e-10	0.537268	0.614	0.509	4.70694e-06	ANKRD17	cluster10	sig	cluster10
2.20836e-10	0.614572	0.363	0.246	4.81444e-06	IGF1	cluster10	sig	cluster10
2.47099e-10	0.512256	0.615	0.527	5.387e-06	PLCE1	cluster10	sig	cluster10
2.80116e-10	0.500805	0.394	0.281	6.1068e-06	RBM26	cluster10	sig	cluster10
3.38718e-10	0.708629	0.41	0.294	7.38438e-06	44623	cluster10	sig	cluster10
1.42061e-09	0.548337	0.496	0.41	3.09708e-05	BBS9	cluster10	sig	cluster10
2.38907e-09	0.567121	0.406	0.301	5.20841e-05	CDC42SE2	cluster10	sig	cluster10
6.30379e-09	0.571271	0.316	0.213	0.000137429	PRELID2	cluster10	sig	cluster10
1.01095e-08	0.511208	0.387	0.278	0.000220397	OSBP2	cluster10	sig	cluster10
1.08622e-08	-0.863386	0.223	0.34	0.000236806	RYR2	cluster10	sig	cluster10
1.27571e-08	0.500091	0.451	0.352	0.000278116	GALNT1	cluster10	sig	cluster10
4.75877e-08	0.570515	0.29	0.204	0.00103746	HNRNPU	cluster10	sig	cluster10
1.13357e-06	0.543144	0.421	0.347	0.024713	EML4	cluster10	sig	cluster10
1.27615e-06	0.71935	0.438	0.368	0.0278214	IL7	cluster10	sig	cluster10
1.47133e-06	-0.535896	0.282	0.367	0.0320764	PTPRG	cluster10	sig	cluster10
1.14399e-75	1.67415	0.741	0.448	2.49402e-71	FAM13A	cluster11	sig	cluster11
1.39721e-73	1.28235	0.808	0.593	3.04605e-69	ANO6	cluster11	sig	cluster11
7.50531e-63	-1.20103	0.307	0.656	1.63623e-58	FKBP5	cluster11	sig	cluster11
9.49565e-53	1.02839	0.787	0.59	2.07015e-48	SPTBN1	cluster11	sig	cluster11
3.00543e-50	-1.06213	0.488	0.788	6.55215e-46	SAT1	cluster11	sig	cluster11
1.01031e-45	1.02389	0.627	0.402	2.20259e-41	JAK1	cluster11	sig	cluster11
2.36377e-42	0.997215	0.588	0.352	5.15326e-38	NR3C1	cluster11	sig	cluster11
3.94654e-40	1.23848	0.631	0.412	8.60386e-36	AC007319.1	cluster11	sig	cluster11
3.61571e-38	1.1272	0.557	0.329	7.8826e-34	ACVR1C	cluster11	sig	cluster11
1.58281e-37	1.10589	0.532	0.302	3.45069e-33	LVRN	cluster11	sig	cluster11
2.12633e-37	0.862919	0.781	0.687	4.63561e-33	SOX5	cluster11	sig	cluster11
8.14688e-37	1.07755	0.604	0.394	1.7761e-32	PPP2R1B	cluster11	sig	cluster11
9.70184e-37	1.09747	0.482	0.254	2.1151e-32	GAB1	cluster11	sig	cluster11
4.1345e-36	0.899227	0.848	0.764	9.01362e-32	GHR	cluster11	sig	cluster11
7.06052e-36	0.839725	0.792	0.651	1.53926e-31	TMEM132C	cluster11	sig	cluster11
7.57457e-36	0.945784	0.679	0.512	1.65133e-31	RHOBTB3	cluster11	sig	cluster11
1.7579e-35	0.909441	0.82	0.684	3.83239e-31	RBPMS	cluster11	sig	cluster11
2.28484e-34	0.629137	0.902	0.741	4.98117e-30	MAST4	cluster11	sig	cluster11
6.33889e-34	0.921099	0.664	0.483	1.38194e-29	NAALADL2	cluster11	sig	cluster11
1.22101e-33	0.781675	0.756	0.585	2.66191e-29	FOXP1	cluster11	sig	cluster11
2.31428e-33	-1.35039	0.551	0.688	5.04535e-29	GPAM	cluster11	sig	cluster11
6.26873e-33	-0.966031	0.241	0.516	1.36665e-28	PDLIM5	cluster11	sig	cluster11
3.97985e-32	0.968477	0.63	0.424	8.67648e-28	ACSS3	cluster11	sig	cluster11
8.79572e-32	0.928065	0.514	0.309	1.91755e-27	CAT	cluster11	sig	cluster11
1.85977e-31	0.954272	0.61	0.412	4.05449e-27	LGR4	cluster11	sig	cluster11
5.89754e-31	0.920849	0.423	0.217	1.28572e-26	PLSCR4	cluster11	sig	cluster11
7.81273e-31	-0.848421	0.366	0.591	1.70325e-26	EMP1	cluster11	sig	cluster11
8.70513e-30	-0.776371	0.696	0.774	1.8978e-25	MGST1	cluster11	sig	cluster11
1.93643e-29	0.860996	0.613	0.443	4.22162e-25	BAZ2B	cluster11	sig	cluster11
4.79884e-29	-0.824896	0.205	0.453	1.0462e-24	NNMT	cluster11	sig	cluster11
6.16511e-29	0.812908	0.538	0.326	1.34406e-24	CPED1	cluster11	sig	cluster11
6.20936e-29	0.827046	0.764	0.644	1.3537e-24	ARHGAP24	cluster11	sig	cluster11
1.0344e-28	-1.13609	0.321	0.55	2.2551e-24	ACACA	cluster11	sig	cluster11
1.80709e-28	0.853444	0.629	0.472	3.93965e-24	AKAP9	cluster11	sig	cluster11
3.98815e-28	0.981303	0.432	0.229	8.69456e-24	CIDEA	cluster11	sig	cluster11
4.51265e-28	0.811433	0.822	0.816	9.83802e-24	SIK2	cluster11	sig	cluster11
4.80529e-28	0.726253	0.791	0.626	1.0476e-23	RORA	cluster11	sig	cluster11
7.2698e-28	-0.578256	0.983	0.987	1.58489e-23	NEAT1	cluster11	sig	cluster11
1.54635e-27	-0.706856	0.805	0.838	3.37119e-23	PTPRG	cluster11	sig	cluster11
8.1527e-27	-0.860883	0.367	0.594	1.77737e-22	ELOVL5	cluster11	sig	cluster11
9.72675e-27	0.933857	0.415	0.223	2.12053e-22	ALDH2	cluster11	sig	cluster11
1.20857e-26	0.84595	0.572	0.399	2.63479e-22	ABHD5	cluster11	sig	cluster11
1.54829e-26	0.796841	0.604	0.409	3.37542e-22	CCNH	cluster11	sig	cluster11
3.98147e-26	-1.14101	0.304	0.512	8.67999e-22	PDE8B	cluster11	sig	cluster11
6.392e-26	0.876462	0.653	0.492	1.39352e-21	PTGER3	cluster11	sig	cluster11
1.01218e-25	0.592449	0.783	0.644	2.20666e-21	RERE	cluster11	sig	cluster11
1.75242e-25	0.978914	0.462	0.27	3.82045e-21	NAV3	cluster11	sig	cluster11
3.01004e-25	0.749065	0.408	0.216	6.56219e-21	ORC2	cluster11	sig	cluster11
3.8535e-25	0.939192	0.438	0.259	8.40101e-21	DAPK2	cluster11	sig	cluster11
5.94866e-25	0.901351	0.683	0.542	1.29687e-20	WDPCP	cluster11	sig	cluster11
6.02486e-25	0.796674	0.463	0.281	1.31348e-20	NEK7	cluster11	sig	cluster11
9.78371e-25	-0.627447	0.666	0.807	2.13295e-20	PLXNA4	cluster11	sig	cluster11
3.20315e-24	0.783519	0.663	0.496	6.9832e-20	NRIP1	cluster11	sig	cluster11
3.89325e-24	0.696138	0.604	0.463	8.48767e-20	SLTM	cluster11	sig	cluster11
4.50778e-24	0.614973	0.691	0.58	9.82741e-20	ECHDC2	cluster11	sig	cluster11
4.76007e-24	-0.985458	0.205	0.41	1.03774e-19	KLHL29	cluster11	sig	cluster11
6.29528e-24	0.728595	0.637	0.476	1.37243e-19	EPB41L2	cluster11	sig	cluster11
7.03007e-24	0.607927	0.828	0.798	1.53262e-19	EBF1	cluster11	sig	cluster11
1.16338e-23	-0.797033	0.386	0.588	2.53628e-19	STAT3	cluster11	sig	cluster11
1.35768e-23	0.813139	0.427	0.24	2.95989e-19	LUC7L2	cluster11	sig	cluster11
1.93662e-23	0.711137	0.673	0.519	4.22202e-19	MDFIC	cluster11	sig	cluster11
2.09143e-23	0.803808	0.683	0.553	4.55952e-19	CD36	cluster11	sig	cluster11
2.27312e-23	-0.740883	0.651	0.731	4.95564e-19	COL4A2	cluster11	sig	cluster11
2.98388e-23	0.65108	0.742	0.592	6.50517e-19	FOXN3	cluster11	sig	cluster11
6.50575e-23	0.939232	0.374	0.204	1.41832e-18	ANTXR2	cluster11	sig	cluster11
7.78971e-23	0.734508	0.377	0.202	1.69824e-18	LYPLAL1	cluster11	sig	cluster11
1.31137e-22	0.726491	0.598	0.432	2.85892e-18	PRKAG2	cluster11	sig	cluster11
1.6423e-22	0.850958	0.671	0.541	3.58038e-18	CACNA2D1	cluster11	sig	cluster11
1.74129e-22	-0.707677	0.422	0.618	3.79618e-18	AGBL4	cluster11	sig	cluster11
2.87752e-22	0.626098	0.824	0.725	6.27329e-18	PBX1	cluster11	sig	cluster11
3.10345e-22	0.582939	0.631	0.459	6.76583e-18	PALM2-AKAP2	cluster11	sig	cluster11
4.90575e-22	0.812856	0.624	0.474	1.0695e-17	TRHDE	cluster11	sig	cluster11
5.03962e-22	0.696041	0.448	0.273	1.09869e-17	PPP1R9A	cluster11	sig	cluster11
5.14564e-22	0.726399	0.481	0.293	1.1218e-17	PDK4	cluster11	sig	cluster11
1.04276e-21	0.882838	0.636	0.486	2.27332e-17	LIMCH1	cluster11	sig	cluster11
1.95791e-21	0.840935	0.416	0.243	4.26844e-17	RNF217	cluster11	sig	cluster11
2.75293e-21	-0.863769	0.3	0.491	6.00166e-17	SPON1	cluster11	sig	cluster11
4.71485e-21	0.99805	0.376	0.218	1.02788e-16	GLRX	cluster11	sig	cluster11
5.23474e-21	0.516881	0.465	0.277	1.14123e-16	PLCL1	cluster11	sig	cluster11
8.59105e-21	0.773422	0.376	0.212	1.87293e-16	RIN2	cluster11	sig	cluster11
1.68532e-20	0.700565	0.711	0.594	3.67417e-16	SLC16A7	cluster11	sig	cluster11
1.9352e-20	0.697093	0.502	0.347	4.21893e-16	PECR	cluster11	sig	cluster11
2.33611e-20	0.706459	0.782	0.736	5.09295e-16	PDE3B	cluster11	sig	cluster11
2.57272e-20	-0.922432	0.282	0.468	5.60878e-16	SLC39A11	cluster11	sig	cluster11
3.51702e-20	0.688344	0.54	0.394	7.66747e-16	HIBCH	cluster11	sig	cluster11
8.35403e-20	0.684301	0.725	0.639	1.82126e-15	TLN2	cluster11	sig	cluster11
9.05481e-20	0.641106	0.631	0.483	1.97404e-15	DLG2	cluster11	sig	cluster11
1.80203e-19	0.542408	0.665	0.543	3.92861e-15	DDX17	cluster11	sig	cluster11
1.93001e-19	-0.706228	0.724	0.805	4.2076e-15	GBE1	cluster11	sig	cluster11
2.08541e-19	0.602643	0.805	0.712	4.5464e-15	TRPS1	cluster11	sig	cluster11
2.74775e-19	0.714965	0.38	0.216	5.99037e-15	FNIP1	cluster11	sig	cluster11
2.78227e-19	0.575173	0.54	0.389	6.06563e-15	TNRC6B	cluster11	sig	cluster11
3.64951e-19	0.770405	0.434	0.276	7.9563e-15	ESR1	cluster11	sig	cluster11
4.12223e-19	0.709715	0.52	0.377	8.98687e-15	HELZ	cluster11	sig	cluster11
4.85544e-19	0.524407	0.705	0.557	1.05853e-14	PRICKLE2	cluster11	sig	cluster11
5.54079e-19	0.84657	0.59	0.469	1.20795e-14	PCDH9	cluster11	sig	cluster11
7.01183e-19	0.987775	0.395	0.236	1.52865e-14	SHISA6	cluster11	sig	cluster11
7.75427e-19	-0.669464	0.395	0.567	1.69051e-14	SLC7A6	cluster11	sig	cluster11
7.89234e-19	0.636311	0.605	0.459	1.72061e-14	ADAMTS12	cluster11	sig	cluster11
1.15519e-18	0.770103	0.46	0.301	2.51842e-14	NTM	cluster11	sig	cluster11
1.35401e-18	0.78423	0.485	0.349	2.95189e-14	PPP2R5A	cluster11	sig	cluster11
1.98502e-18	0.578932	0.593	0.455	4.32755e-14	ACYP2	cluster11	sig	cluster11
4.39079e-18	0.7578	0.613	0.469	9.57235e-14	NRP1	cluster11	sig	cluster11
5.03732e-18	-0.806236	0.346	0.521	1.09819e-13	HOOK2	cluster11	sig	cluster11
9.05787e-18	0.6058	0.495	0.341	1.97471e-13	KANSL1L	cluster11	sig	cluster11
1.18875e-17	0.546859	0.381	0.215	2.59159e-13	RABGEF1	cluster11	sig	cluster11
3.41905e-17	0.942179	0.539	0.398	7.45388e-13	CALCRL	cluster11	sig	cluster11
5.64937e-17	0.904482	0.37	0.229	1.23162e-12	AGMO	cluster11	sig	cluster11
1.34245e-16	0.665291	0.426	0.277	2.92668e-12	LRIG1	cluster11	sig	cluster11
1.82692e-16	-0.596872	0.999	1	3.98287e-12	MALAT1	cluster11	sig	cluster11
2.00986e-16	0.654968	0.558	0.436	4.38169e-12	INSR	cluster11	sig	cluster11
2.10031e-16	0.574093	0.468	0.33	4.57889e-12	SHPRH	cluster11	sig	cluster11
2.15873e-16	0.639725	0.555	0.416	4.70625e-12	RNF150	cluster11	sig	cluster11
2.39527e-16	0.671328	0.535	0.4	5.22193e-12	SESTD1	cluster11	sig	cluster11
3.0024e-16	0.826229	0.406	0.265	6.54554e-12	FCHSD2	cluster11	sig	cluster11
4.78813e-16	-0.632713	0.262	0.431	1.04386e-11	ARMC8	cluster11	sig	cluster11
6.03755e-16	0.552163	0.606	0.495	1.31625e-11	PKN2	cluster11	sig	cluster11
6.19471e-16	-0.546123	0.236	0.414	1.35051e-11	ANXA2	cluster11	sig	cluster11
6.24415e-16	0.541222	0.672	0.58	1.36129e-11	SH3D19	cluster11	sig	cluster11
6.81336e-16	0.603983	0.587	0.457	1.48538e-11	FAM214A	cluster11	sig	cluster11
6.83033e-16	-0.666324	0.278	0.444	1.48908e-11	ITGA7	cluster11	sig	cluster11
6.99647e-16	0.685632	0.379	0.242	1.5253e-11	FAM126B	cluster11	sig	cluster11
8.56781e-16	-0.766763	0.221	0.373	1.86787e-11	AGPAT2	cluster11	sig	cluster11
1.62806e-15	0.509351	0.605	0.481	3.54933e-11	CFLAR	cluster11	sig	cluster11
1.72856e-15	-0.671914	0.229	0.396	3.76843e-11	GALNT2	cluster11	sig	cluster11
2.89356e-15	0.61316	0.447	0.309	6.30826e-11	GNAI1	cluster11	sig	cluster11
3.74497e-15	0.586518	0.823	0.747	8.1644e-11	MAGI2	cluster11	sig	cluster11
4.6519e-15	0.5041	0.369	0.224	1.01416e-10	ZNF704	cluster11	sig	cluster11
5.35474e-15	0.557795	0.573	0.46	1.16739e-10	NIPBL	cluster11	sig	cluster11
5.50124e-15	-0.782633	0.403	0.549	1.19933e-10	CPM	cluster11	sig	cluster11
6.49313e-15	0.63012	0.342	0.212	1.41557e-10	ANKAR	cluster11	sig	cluster11
7.45152e-15	0.683457	0.354	0.227	1.62451e-10	FBXL20	cluster11	sig	cluster11
7.47964e-15	-0.648158	0.224	0.386	1.63064e-10	ADAMTS2	cluster11	sig	cluster11
1.21709e-14	-1.21466	0.249	0.393	2.65337e-10	ME1	cluster11	sig	cluster11
1.30984e-14	0.707012	0.377	0.24	2.85559e-10	ENOX1	cluster11	sig	cluster11
1.34425e-14	0.593331	0.5	0.371	2.9306e-10	TBC1D4	cluster11	sig	cluster11
1.57763e-14	0.535653	0.487	0.355	3.43939e-10	TBCK	cluster11	sig	cluster11
1.67694e-14	0.608816	0.511	0.384	3.6559e-10	DECR1	cluster11	sig	cluster11
1.79864e-14	0.531156	0.353	0.218	3.92121e-10	RYK	cluster11	sig	cluster11
1.97555e-14	-0.599225	0.209	0.368	4.3069e-10	MAP3K8	cluster11	sig	cluster11
2.76185e-14	0.561578	0.413	0.268	6.02111e-10	IQSEC1	cluster11	sig	cluster11
3.00093e-14	0.713773	0.357	0.233	6.54233e-10	BBS9	cluster11	sig	cluster11
4.21592e-14	0.515392	0.374	0.24	9.19114e-10	AUH	cluster11	sig	cluster11
4.42764e-14	-0.703019	0.235	0.384	9.6527e-10	CPEB4	cluster11	sig	cluster11
5.55003e-14	0.594347	0.37	0.24	1.20996e-09	ZNF91	cluster11	sig	cluster11
5.92011e-14	-0.80852	0.33	0.48	1.29064e-09	LPIN1	cluster11	sig	cluster11
6.52143e-14	0.500593	0.584	0.489	1.42174e-09	MBD5	cluster11	sig	cluster11
8.34279e-14	0.760205	0.33	0.207	1.81881e-09	EFEMP1	cluster11	sig	cluster11
8.88942e-14	-0.598691	0.44	0.588	1.93798e-09	HIPK2	cluster11	sig	cluster11
1.16216e-13	0.592788	0.39	0.264	2.53363e-09	HIBADH	cluster11	sig	cluster11
1.39508e-13	-0.81169	0.206	0.356	3.04142e-09	LRRFIP1	cluster11	sig	cluster11
1.54649e-13	0.558041	0.512	0.398	3.3715e-09	PCM1	cluster11	sig	cluster11
2.06423e-13	-0.528895	0.44	0.595	4.50022e-09	NAMPT	cluster11	sig	cluster11
2.51456e-13	0.512312	0.423	0.292	5.48199e-09	TDRD3	cluster11	sig	cluster11
2.59329e-13	0.601849	0.63	0.531	5.65362e-09	NAV2	cluster11	sig	cluster11
3.01973e-13	0.636529	0.496	0.372	6.58332e-09	ATXN1	cluster11	sig	cluster11
3.83161e-13	0.533118	0.387	0.26	8.35329e-09	DENND5B	cluster11	sig	cluster11
4.17278e-13	-0.717541	0.202	0.343	9.09708e-09	APCDD1	cluster11	sig	cluster11
4.55287e-13	-0.549425	0.728	0.787	9.92571e-09	FOXO1	cluster11	sig	cluster11
4.85569e-13	-0.527087	0.261	0.427	1.05859e-08	LAMA2	cluster11	sig	cluster11
9.94657e-13	0.561997	0.357	0.238	2.16845e-08	LINC00894	cluster11	sig	cluster11
1.0009e-12	0.952364	0.364	0.247	2.18207e-08	CLSTN2	cluster11	sig	cluster11
1.12391e-12	-0.509006	0.301	0.46	2.45024e-08	TUBB6	cluster11	sig	cluster11
1.43173e-12	0.562458	0.521	0.409	3.12132e-08	RASA1	cluster11	sig	cluster11
2.19188e-12	0.639235	0.511	0.412	4.77852e-08	PLCB1	cluster11	sig	cluster11
2.63433e-12	0.635663	0.382	0.266	5.74311e-08	RFTN1	cluster11	sig	cluster11
3.19738e-12	0.509503	0.496	0.371	6.9706e-08	CDK14	cluster11	sig	cluster11
3.56291e-12	0.588632	0.512	0.415	7.7675e-08	WNK1	cluster11	sig	cluster11
3.62225e-12	0.548997	0.783	0.722	7.89686e-08	DMD	cluster11	sig	cluster11
3.86906e-12	0.634887	0.442	0.327	8.43494e-08	PRSS23	cluster11	sig	cluster11
4.13473e-12	0.592185	0.413	0.298	9.01412e-08	SPATS2L	cluster11	sig	cluster11
4.42664e-12	0.631113	0.473	0.373	9.65052e-08	RNF111	cluster11	sig	cluster11
4.78399e-12	-0.592743	0.551	0.666	1.04296e-07	RTN4	cluster11	sig	cluster11
6.9343e-12	0.653083	0.416	0.298	1.51175e-07	ABCA6	cluster11	sig	cluster11
1.05759e-11	-1.30476	0.258	0.381	2.30566e-07	SQSTM1	cluster11	sig	cluster11
1.19211e-11	0.644951	0.388	0.274	2.59892e-07	CPQ	cluster11	sig	cluster11
1.34126e-11	0.570431	0.315	0.202	2.92409e-07	CEPT1	cluster11	sig	cluster11
2.57523e-11	-0.76813	0.244	0.372	5.61426e-07	G0S2	cluster11	sig	cluster11
2.65332e-11	0.613229	0.364	0.24	5.78451e-07	GPAT3	cluster11	sig	cluster11
3.45586e-11	-1.41083	0.483	0.592	7.53411e-07	ROCK2	cluster11	sig	cluster11
4.43673e-11	0.53338	0.557	0.464	9.67253e-07	GYG2	cluster11	sig	cluster11
5.66939e-11	0.58086	0.368	0.266	1.23598e-06	PHLPP1	cluster11	sig	cluster11
7.59644e-11	0.5689	0.33	0.22	1.6561e-06	MPDZ	cluster11	sig	cluster11
7.95057e-11	-0.559287	0.342	0.479	1.7333e-06	LRP1	cluster11	sig	cluster11
8.73542e-11	0.681414	0.445	0.347	1.90441e-06	TMEM164	cluster11	sig	cluster11
9.72904e-11	0.612911	0.427	0.317	2.12103e-06	NPAS3	cluster11	sig	cluster11
1.1178e-10	0.524151	0.325	0.216	2.43691e-06	ADHFE1	cluster11	sig	cluster11
1.23484e-10	0.518457	0.487	0.39	2.69207e-06	BMPR2	cluster11	sig	cluster11
1.60665e-10	0.507521	0.397	0.284	3.50266e-06	SNX13	cluster11	sig	cluster11
1.78549e-10	0.551114	0.324	0.217	3.89254e-06	PIK3CA	cluster11	sig	cluster11
2.45503e-10	-0.564515	0.315	0.448	5.35221e-06	CCNL1	cluster11	sig	cluster11
2.47907e-10	-0.604495	0.27	0.398	5.40462e-06	KCNQ1OT1	cluster11	sig	cluster11
2.6317e-10	-0.724381	0.263	0.384	5.73737e-06	ARHGAP20	cluster11	sig	cluster11
3.86621e-10	-0.558574	0.399	0.519	8.42872e-06	AKAP12	cluster11	sig	cluster11
3.94534e-10	0.508352	0.356	0.253	8.60123e-06	UBE4B	cluster11	sig	cluster11
7.15673e-10	-0.524138	0.243	0.381	1.56024e-05	RETSAT	cluster11	sig	cluster11
1.0319e-09	0.649703	0.458	0.37	2.24965e-05	ROBO1	cluster11	sig	cluster11
1.08466e-09	-0.533653	0.324	0.45	2.36467e-05	ADRA1A	cluster11	sig	cluster11
1.29002e-09	0.514468	0.417	0.305	2.81237e-05	KALRN	cluster11	sig	cluster11
2.73071e-09	0.784401	0.438	0.354	5.95321e-05	MID1	cluster11	sig	cluster11
2.80316e-09	0.59587	0.329	0.232	6.11116e-05	PLAGL1	cluster11	sig	cluster11
3.35177e-09	0.62574	0.561	0.482	7.30719e-05	ABCA1	cluster11	sig	cluster11
4.29803e-09	-0.528195	0.346	0.463	9.37013e-05	CARMN	cluster11	sig	cluster11
7.78111e-09	0.544043	0.331	0.24	0.000169636	CRYBG3	cluster11	sig	cluster11
9.77041e-09	-0.532435	0.348	0.458	0.000213005	ANGPTL4	cluster11	sig	cluster11
1.2552e-08	-0.530648	0.295	0.412	0.000273646	SLC24A3	cluster11	sig	cluster11
1.89703e-08	-0.627689	0.443	0.549	0.000413572	GPC6	cluster11	sig	cluster11
2.17152e-08	-0.80701	0.334	0.438	0.000473413	CYSTM1	cluster11	sig	cluster11
4.04712e-08	-0.504607	0.21	0.319	0.000882313	TBC1D16	cluster11	sig	cluster11
4.35671e-08	-0.523922	0.388	0.509	0.000949806	CLMP	cluster11	sig	cluster11
8.88254e-08	-0.553685	0.363	0.461	0.00193648	ELMOD3	cluster11	sig	cluster11
1.09596e-07	-0.505043	0.232	0.34	0.0023893	HIF1A	cluster11	sig	cluster11
1.5763e-07	-0.658131	0.335	0.442	0.00343649	ZSWIM6	cluster11	sig	cluster11
3.53436e-07	-0.535263	0.217	0.316	0.00770526	HPSE2	cluster11	sig	cluster11
4.48446e-07	0.554051	0.395	0.325	0.00977657	ANKRD28	cluster11	sig	cluster11
1.73386e-06	-0.566159	0.304	0.411	0.0378	PIK3R1	cluster11	sig	cluster11
0	0.843878	0.498	0.374	0	JAK1	cluster2	sig	cluster2
0	0.744725	0.453	0.331	0	SGIP1	cluster2	sig	cluster2
0	-0.771049	0.305	0.532	0	NGF	cluster2	sig	cluster2
0	0.852301	0.556	0.426	0	NFASC	cluster2	sig	cluster2
0	0.630299	0.651	0.583	0	AKT3	cluster2	sig	cluster2
0	0.788489	0.511	0.403	0	COBLL1	cluster2	sig	cluster2
0	1.34786	0.836	0.635	0	PLCL1	cluster2	sig	cluster2
0	0.920296	0.42	0.3	0	ZNF385D	cluster2	sig	cluster2
0	1.69142	0.754	0.379	0	ADAMTS9-AS2	cluster2	sig	cluster2
0	-0.996609	0.201	0.435	0	CD38	cluster2	sig	cluster2
0	0.717261	0.771	0.694	0	APBB2	cluster2	sig	cluster2
0	0.982165	0.447	0.325	0	ADGRL3	cluster2	sig	cluster2
0	1.11382	0.731	0.535	0	INPP4B	cluster2	sig	cluster2
0	0.849036	0.4	0.284	0	GAB1	cluster2	sig	cluster2
0	0.613952	0.628	0.558	0	RAPGEF2	cluster2	sig	cluster2
0	1.25824	0.369	0.21	0	LINC01099	cluster2	sig	cluster2
0	0.995304	0.373	0.231	0	GHR	cluster2	sig	cluster2
0	1.2789	0.473	0.273	0	FGF1	cluster2	sig	cluster2
0	1.22226	0.615	0.39	0	RCAN2	cluster2	sig	cluster2
0	0.861733	0.708	0.601	0	PTPRK	cluster2	sig	cluster2
0	0.926775	0.343	0.223	0	MAP3K5	cluster2	sig	cluster2
0	1.0608	0.35	0.203	0	SYNE1	cluster2	sig	cluster2
0	-1.26778	0.322	0.511	0	PDE10A	cluster2	sig	cluster2
0	0.648437	0.71	0.633	0	AUTS2	cluster2	sig	cluster2
0	0.553883	0.902	0.863	0	CD36	cluster2	sig	cluster2
0	0.674703	0.625	0.536	0	CACNA2D1	cluster2	sig	cluster2
0	-0.647387	0.299	0.513	0	STEAP4	cluster2	sig	cluster2
0	-0.76269	0.389	0.626	0	HIPK2	cluster2	sig	cluster2
0	1.24686	0.539	0.332	0	IL1RAPL1	cluster2	sig	cluster2
0	1.14913	0.492	0.31	0	PREX2	cluster2	sig	cluster2
0	0.887731	0.406	0.261	0	PALM2-AKAP2	cluster2	sig	cluster2
0	0.925832	0.317	0.203	0	MPPED2	cluster2	sig	cluster2
0	-1.20617	0.481	0.844	0	NEAT1	cluster2	sig	cluster2
0	-1.29991	1	1	0	MALAT1	cluster2	sig	cluster2
0	0.936661	0.335	0.218	0	FRMD4A	cluster2	sig	cluster2
0	0.832111	0.497	0.383	0	CACNB2	cluster2	sig	cluster2
0	0.722078	0.755	0.671	0	ZEB1	cluster2	sig	cluster2
0	0.853505	0.752	0.631	0	NRP1	cluster2	sig	cluster2
0	0.708902	0.838	0.785	0	PARD3	cluster2	sig	cluster2
0	0.623315	0.969	0.948	0	PRKG1	cluster2	sig	cluster2
0	-0.57682	0.336	0.559	0	CPM	cluster2	sig	cluster2
0	1.32733	0.377	0.204	0	ANKS1B	cluster2	sig	cluster2
0	-0.610023	0.265	0.445	0	FLT1	cluster2	sig	cluster2
0	1.09711	0.66	0.463	0	FRY	cluster2	sig	cluster2
0	1.05475	0.602	0.437	0	DACH1	cluster2	sig	cluster2
0	-0.697011	0.296	0.46	0	COL4A1	cluster2	sig	cluster2
0	0.763014	0.659	0.547	0	RORA	cluster2	sig	cluster2
0	-0.768448	0.239	0.467	0	AKAP13	cluster2	sig	cluster2
0	0.627811	0.808	0.774	0	NR2F2-AS1	cluster2	sig	cluster2
0	-0.672463	0.279	0.507	0	DDX5	cluster2	sig	cluster2
0	0.572697	0.683	0.626	0	TCF4	cluster2	sig	cluster2
0	0.67052	0.708	0.627	0	PLCB4	cluster2	sig	cluster2
0	-1.2121	0.344	0.655	0	TIMP3	cluster2	sig	cluster2
0	0.928926	0.406	0.271	0	MIR99AHG	cluster2	sig	cluster2
2.0025e-305	0.860924	0.44	0.338	4.3657e-301	PDE5A	cluster2	sig	cluster2
7.1258e-304	0.886293	0.357	0.246	1.5535e-299	LINC00989	cluster2	sig	cluster2
1.5656e-303	0.654355	0.612	0.548	3.4131e-299	ADAMTSL3	cluster2	sig	cluster2
1.1379e-293	-0.571025	0.399	0.562	2.4808e-289	COL4A2	cluster2	sig	cluster2
2.4687e-289	-0.548333	0.207	0.363	5.382e-285	COL27A1	cluster2	sig	cluster2
1.8678e-280	0.836673	0.332	0.224	4.0721e-276	ARHGAP44	cluster2	sig	cluster2
1.6219e-277	0.788965	0.465	0.37	3.5358e-273	ITGA1	cluster2	sig	cluster2
6.6669e-274	-0.637556	0.256	0.408	1.4535e-269	RBMS3-AS2	cluster2	sig	cluster2
4.6257e-259	0.691501	0.434	0.336	1.0084e-254	CPE	cluster2	sig	cluster2
1.8507e-257	0.747634	0.403	0.304	4.0348e-253	ATXN1	cluster2	sig	cluster2
3.4382e-254	0.619362	0.563	0.482	7.4955e-250	PDE1A	cluster2	sig	cluster2
1.0035e-243	0.564997	0.645	0.593	2.1877e-239	MEF2C	cluster2	sig	cluster2
5.3117e-241	0.743893	0.367	0.271	1.158e-236	PHLDB2	cluster2	sig	cluster2
1.5853e-236	0.697632	0.446	0.358	3.4562e-232	SASH1	cluster2	sig	cluster2
2.3948e-235	-0.56387	0.219	0.356	5.2209e-231	GBE1	cluster2	sig	cluster2
8.6559e-233	0.780714	0.344	0.248	1.8871e-228	PAWR	cluster2	sig	cluster2
1.2649e-222	0.696766	0.436	0.351	2.7576e-218	MYO1D	cluster2	sig	cluster2
2.9818e-222	0.659853	0.523	0.45	6.5005e-218	ARHGAP15	cluster2	sig	cluster2
1.0215e-218	0.559614	0.56	0.488	2.2269e-214	SEMA5A	cluster2	sig	cluster2
4.3626e-218	0.818486	0.352	0.261	9.5109e-214	MAP2	cluster2	sig	cluster2
8.5031e-218	0.597403	0.518	0.441	1.8538e-213	PSD3	cluster2	sig	cluster2
4.014e-206	0.673313	0.413	0.327	8.751e-202	CASC15	cluster2	sig	cluster2
1.2644e-202	0.631522	0.503	0.445	2.7565e-198	PPP1R12A	cluster2	sig	cluster2
3.6913e-193	0.758123	0.292	0.206	8.0475e-189	TCF7L1	cluster2	sig	cluster2
1.5193e-187	0.578841	0.655	0.632	3.3121e-183	NBEAL1	cluster2	sig	cluster2
2.8482e-183	0.765847	0.291	0.207	6.2094e-179	SLCO3A1	cluster2	sig	cluster2
2.0919e-180	0.791467	0.321	0.239	4.5605e-176	MEOX2	cluster2	sig	cluster2
6.8141e-170	0.768997	0.358	0.279	1.4855e-165	NCAM2	cluster2	sig	cluster2
2.2045e-155	0.697182	0.299	0.222	4.8061e-151	CACNA2D3	cluster2	sig	cluster2
5.2801e-153	0.594901	0.407	0.338	1.1511e-148	CDK14	cluster2	sig	cluster2
1.898e-148	0.595066	0.482	0.426	4.1378e-144	PLCE1	cluster2	sig	cluster2
3.4899e-140	0.591721	0.388	0.321	7.6083e-136	DLEU2	cluster2	sig	cluster2
4.773e-140	0.548532	0.464	0.41	1.0406e-135	MBD5	cluster2	sig	cluster2
1.0696e-137	0.617587	0.326	0.254	2.3319e-133	FOXN3	cluster2	sig	cluster2
6.1717e-131	0.66289	0.294	0.228	1.3455e-126	FAM110B	cluster2	sig	cluster2
1.3798e-130	0.643687	0.309	0.242	3.0081e-126	BBS9	cluster2	sig	cluster2
2.0663e-129	0.573951	0.364	0.296	4.5048e-125	FBXL7	cluster2	sig	cluster2
3.3792e-119	0.607169	0.358	0.298	7.367e-115	RUNX1T1	cluster2	sig	cluster2
8.5781e-110	0.570268	0.342	0.286	1.8701e-105	ASAP2	cluster2	sig	cluster2
1.5879e-107	0.647472	0.289	0.232	3.4619e-103	RFTN1	cluster2	sig	cluster2
1.3918e-106	0.698943	0.319	0.264	3.0342e-102	PELI2	cluster2	sig	cluster2
5.9415e-106	0.612806	0.308	0.25	1.2953e-101	CLASP2	cluster2	sig	cluster2
1.26893e-99	0.62086	0.289	0.232	2.76639e-95	ROBO1	cluster2	sig	cluster2
1.06024e-96	0.535316	0.368	0.321	2.31142e-92	MPRIP	cluster2	sig	cluster2
3.78413e-92	0.676747	0.278	0.224	8.24979e-88	FHL5	cluster2	sig	cluster2
2.92337e-91	0.545372	0.363	0.312	6.37324e-87	RERG	cluster2	sig	cluster2
7.38656e-90	0.563431	0.31	0.261	1.61034e-85	SGMS1	cluster2	sig	cluster2
3.30043e-89	0.553793	0.321	0.269	7.19527e-85	BMPR2	cluster2	sig	cluster2
4.0788e-85	0.54511	0.331	0.282	8.89219e-81	PGM5	cluster2	sig	cluster2
4.39894e-84	0.50595	0.364	0.316	9.59012e-80	NR3C2	cluster2	sig	cluster2
1.44951e-74	0.548179	0.288	0.242	3.16007e-70	NCALD	cluster2	sig	cluster2
1.20542e-70	0.520487	0.348	0.309	2.62794e-66	EPB41L4A	cluster2	sig	cluster2
5.48583e-69	0.554242	0.255	0.211	1.19597e-64	FARP1	cluster2	sig	cluster2
3.01813e-62	0.50437	0.33	0.296	6.57983e-58	RNF180	cluster2	sig	cluster2
1.82114e-61	0.500216	0.3	0.261	3.97026e-57	ETV6	cluster2	sig	cluster2
7.78127e-59	0.519558	0.268	0.226	1.6964e-54	MAPK10	cluster2	sig	cluster2
1.89977e-58	0.515482	0.298	0.262	4.1417e-54	MARK1	cluster2	sig	cluster2
2.15964e-57	0.507429	0.254	0.216	4.70823e-53	MPDZ	cluster2	sig	cluster2
4.56802e-50	0.547597	0.238	0.203	9.95874e-46	NMD3	cluster2	sig	cluster2
3.02624e-49	0.52383	0.269	0.235	6.59752e-45	SYNE2	cluster2	sig	cluster2
1.55836e-44	0.500225	0.241	0.207	3.39739e-40	KIAA1328	cluster2	sig	cluster2
0	-0.641256	0.31	0.524	0	RABGAP1L	cluster3	sig	cluster3
0	-1.14723	0.268	0.525	0	TPO	cluster3	sig	cluster3
0	-0.648809	0.333	0.572	0	LIMS2	cluster3	sig	cluster3
0	-0.803954	0.283	0.478	0	CALCRL	cluster3	sig	cluster3
0	-0.592143	0.22	0.402	0	EPHA4	cluster3	sig	cluster3
0	-0.605286	0.3	0.47	0	CMTM8	cluster3	sig	cluster3
0	0.981867	0.424	0.295	0	SLC9C1	cluster3	sig	cluster3
0	-0.566854	0.421	0.64	0	MBNL1	cluster3	sig	cluster3
0	0.597983	0.91	0.859	0	LDB2	cluster3	sig	cluster3
0	-0.687508	0.24	0.453	0	ANXA3	cluster3	sig	cluster3
0	-0.681111	0.513	0.726	0	SPARCL1	cluster3	sig	cluster3
0	0.668882	0.744	0.68	0	FBXL7	cluster3	sig	cluster3
0	-0.516461	0.247	0.429	0	OSMR	cluster3	sig	cluster3
0	0.875443	0.735	0.677	0	ARL15	cluster3	sig	cluster3
0	-0.503478	0.22	0.371	0	IL6ST	cluster3	sig	cluster3
0	1.23591	0.572	0.375	0	PDE4D	cluster3	sig	cluster3
0	0.98638	0.645	0.52	0	ABLIM3	cluster3	sig	cluster3
0	-0.600519	0.225	0.391	0	HLA-C	cluster3	sig	cluster3
0	-0.57568	0.206	0.356	0	FOXO3	cluster3	sig	cluster3
0	0.707421	0.599	0.527	0	SASH1	cluster3	sig	cluster3
0	-1.08806	0.666	0.863	0	SYNE1	cluster3	sig	cluster3
0	0.925978	0.522	0.388	0	RAPGEF5	cluster3	sig	cluster3
0	-0.573585	0.241	0.414	0	RAMP3	cluster3	sig	cluster3
0	-0.898325	0.624	0.789	0	CD36	cluster3	sig	cluster3
0	-1.02311	0.212	0.438	0	ABCB1	cluster3	sig	cluster3
0	-0.603806	0.455	0.645	0	F8	cluster3	sig	cluster3
0	-0.574191	0.272	0.466	0	PPP3CC	cluster3	sig	cluster3
0	0.652671	0.6	0.524	0	PREX2	cluster3	sig	cluster3
0	-0.502986	0.348	0.554	0	PIK3C2A	cluster3	sig	cluster3
0	-0.580761	0.21	0.402	0	CD59	cluster3	sig	cluster3
0	-1.00585	0.671	0.901	0	NEAT1	cluster3	sig	cluster3
0	-1.15294	0.998	0.997	0	MALAT1	cluster3	sig	cluster3
0	0.570843	0.794	0.745	0	PLXDC2	cluster3	sig	cluster3
0	-0.51282	0.384	0.577	0	A2M	cluster3	sig	cluster3
0	-0.557722	0.533	0.731	0	TMTC1	cluster3	sig	cluster3
0	-0.700909	0.593	0.791	0	SYNE2	cluster3	sig	cluster3
0	-1.45508	0.201	0.477	0	TPM1	cluster3	sig	cluster3
0	-0.752035	0.232	0.447	0	SLC9A3R2	cluster3	sig	cluster3
0	0.925294	0.492	0.367	0	XAF1	cluster3	sig	cluster3
0	0.543825	0.946	0.916	0	PTPRM	cluster3	sig	cluster3
0	0.658617	0.831	0.772	0	TCF4	cluster3	sig	cluster3
0	0.633605	0.806	0.765	0	PLCB1	cluster3	sig	cluster3
0	0.70044	0.454	0.355	0	PLCB4	cluster3	sig	cluster3
0	-0.635096	0.294	0.522	0	ID1	cluster3	sig	cluster3
0	-0.544222	0.206	0.378	0	BCL2L1	cluster3	sig	cluster3
0	-0.55261	0.419	0.616	0	NCOA3	cluster3	sig	cluster3
0	1.08722	0.359	0.227	0	INSR	cluster3	sig	cluster3
0	-0.628847	0.373	0.634	0	HIF3A	cluster3	sig	cluster3
0	-0.606253	0.421	0.666	0	TIMP3	cluster3	sig	cluster3
0	-0.713265	0.202	0.394	0	MT-CO1	cluster3	sig	cluster3
4.7742e-282	0.787311	0.366	0.263	1.0408e-277	ADAMTS9-AS2	cluster3	sig	cluster3
2.859e-271	0.808448	0.356	0.266	6.233e-267	AFAP1L1	cluster3	sig	cluster3
5.7736e-264	-0.582624	0.403	0.54	1.2587e-259	ADAMTS9	cluster3	sig	cluster3
8.9529e-263	0.647358	0.366	0.258	1.9518e-258	PALM2-AKAP2	cluster3	sig	cluster3
1.5497e-251	0.722341	0.406	0.32	3.3786e-247	PPP1R16B	cluster3	sig	cluster3
2.9764e-245	0.547207	0.598	0.559	6.4889e-241	DOCK1	cluster3	sig	cluster3
3.0426e-241	0.829825	0.348	0.26	6.6333e-237	VEGFC	cluster3	sig	cluster3
2.2988e-221	0.729739	0.491	0.427	5.0116e-217	MAST4	cluster3	sig	cluster3
5.2e-191	0.80186	0.342	0.275	1.1336e-186	ARHGEF7	cluster3	sig	cluster3
1.112e-186	0.698465	0.326	0.253	2.4243e-182	DISC1	cluster3	sig	cluster3
2.4051e-182	0.585893	0.594	0.57	5.2434e-178	ITGA1	cluster3	sig	cluster3
1.7896e-180	0.755146	0.291	0.219	3.9014e-176	PIK3C2B	cluster3	sig	cluster3
1.3237e-176	0.617038	0.451	0.397	2.8858e-172	MYO1E	cluster3	sig	cluster3
5.4816e-167	0.726808	0.272	0.204	1.195e-162	EML4	cluster3	sig	cluster3
1.7958e-165	0.785752	0.304	0.236	3.915e-161	CREB5	cluster3	sig	cluster3
1.3e-159	0.508369	0.552	0.517	2.8341e-155	DLEU2	cluster3	sig	cluster3
4.9747e-143	0.632632	0.397	0.351	1.0845e-138	TNS1	cluster3	sig	cluster3
8.4054e-142	0.771174	0.3	0.234	1.8325e-137	LINC00639	cluster3	sig	cluster3
5.557e-135	0.606185	0.362	0.303	1.2115e-130	MAML3	cluster3	sig	cluster3
7.4231e-129	0.652562	0.347	0.297	1.6183e-124	SNRK	cluster3	sig	cluster3
1.241e-127	0.640694	0.293	0.235	2.7054e-123	SPRED2	cluster3	sig	cluster3
2.4077e-121	0.544311	0.413	0.37	5.249e-117	AGAP1	cluster3	sig	cluster3
6.3942e-120	0.519954	0.396	0.343	1.394e-115	PDZD2	cluster3	sig	cluster3
5.7153e-112	0.549367	0.422	0.382	1.246e-107	PRKCE	cluster3	sig	cluster3
5.2182e-102	0.597736	0.296	0.248	1.13762e-97	EXOC6	cluster3	sig	cluster3
8.0135e-101	0.535005	0.459	0.432	1.74703e-96	PHACTR2	cluster3	sig	cluster3
1.13167e-95	0.50632	0.27	0.212	2.46716e-91	CHSY3	cluster3	sig	cluster3
1.09005e-94	0.531739	0.277	0.226	2.37641e-90	ITPR1	cluster3	sig	cluster3
1.17345e-90	0.588818	0.36	0.316	2.55824e-86	CA8	cluster3	sig	cluster3
4.29998e-90	0.564943	0.537	0.553	9.37438e-86	MCF2L	cluster3	sig	cluster3
1.85018e-88	0.544523	0.342	0.301	4.03357e-84	EEPD1	cluster3	sig	cluster3
2.49271e-85	0.610304	0.286	0.245	5.43435e-81	SFMBT2	cluster3	sig	cluster3
1.36468e-84	0.501331	0.353	0.311	2.97513e-80	CASC15	cluster3	sig	cluster3
8.61315e-81	0.514663	0.36	0.327	1.87775e-76	FYN	cluster3	sig	cluster3
1.22704e-78	0.512834	0.336	0.298	2.67508e-74	TCF7L1	cluster3	sig	cluster3
3.52035e-64	0.562586	0.256	0.221	7.67471e-60	RASGRP3	cluster3	sig	cluster3
8.37208e-61	0.67626	0.312	0.288	1.8252e-56	ANKS1A	cluster3	sig	cluster3
8.45903e-56	0.509876	0.252	0.219	1.84415e-51	MYO10	cluster3	sig	cluster3
5.92423e-52	0.500399	0.32	0.3	1.29154e-47	EPN2	cluster3	sig	cluster3
6.782e-46	0.526773	0.319	0.302	1.47854e-41	YES1	cluster3	sig	cluster3
1.16546e-41	0.544262	0.234	0.208	2.54082e-37	ENTPD1-AS1	cluster3	sig	cluster3
0	-0.601506	0.334	0.568	0	SRGAP2B	cluster4	sig	cluster4
0	-0.53773	0.452	0.682	0	SRGAP2	cluster4	sig	cluster4
0	-0.543457	0.416	0.689	0	SLC8A1	cluster4	sig	cluster4
0	1.71254	0.523	0.309	0	AFF3	cluster4	sig	cluster4
0	-0.717595	0.463	0.742	0	MERTK	cluster4	sig	cluster4
0	-0.753872	0.279	0.588	0	TTN	cluster4	sig	cluster4
0	-0.821456	0.255	0.461	0	DIRC3	cluster4	sig	cluster4
0	-0.663934	0.407	0.659	0	AGFG1	cluster4	sig	cluster4
0	1.01126	0.591	0.453	0	PID1	cluster4	sig	cluster4
0	-0.852285	0.759	0.905	0	RBPJ	cluster4	sig	cluster4
0	-0.650512	0.319	0.581	0	SLC1A3	cluster4	sig	cluster4
0	1.08503	0.655	0.553	0	PDE4D	cluster4	sig	cluster4
0	-0.524947	0.595	0.832	0	FKBP5	cluster4	sig	cluster4
0	-1.10006	0.224	0.523	0	VSIG4	cluster4	sig	cluster4
0	-0.944933	0.302	0.606	0	LYVE1	cluster4	sig	cluster4
0	-1.0996	0.997	0.998	0	MALAT1	cluster4	sig	cluster4
0	0.801781	0.785	0.738	0	FCHSD2	cluster4	sig	cluster4
0	-0.670451	0.232	0.499	0	ALOX5	cluster4	sig	cluster4
0	-0.940439	0.247	0.485	0	KCNMA1	cluster4	sig	cluster4
0	-0.987004	0.598	0.858	0	CD163	cluster4	sig	cluster4
0	0.936429	0.76	0.695	0	ITPR2	cluster4	sig	cluster4
0	-0.679416	0.31	0.585	0	IRAK3	cluster4	sig	cluster4
0	-0.922959	0.621	0.864	0	FMN1	cluster4	sig	cluster4
0	-0.603708	0.246	0.459	0	PLTP	cluster4	sig	cluster4
0	-0.781874	0.237	0.526	0	MT-CO1	cluster4	sig	cluster4
4.6349e-308	-0.586743	0.234	0.414	1.0104e-303	MIR99AHG	cluster4	sig	cluster4
1.7517e-306	0.628376	0.73	0.695	3.819e-302	ARHGAP24	cluster4	sig	cluster4
8.0838e-304	-0.501518	0.226	0.412	1.7623e-299	CCND3	cluster4	sig	cluster4
5.173e-270	0.870684	0.622	0.577	1.1278e-265	MGAT5	cluster4	sig	cluster4
1.5136e-267	1.21314	0.53	0.468	3.2999e-263	CD163L1	cluster4	sig	cluster4
2.0521e-265	0.551952	0.717	0.702	4.4737e-261	MED13L	cluster4	sig	cluster4
5.3484e-260	1.01463	0.365	0.255	1.166e-255	CIITA	cluster4	sig	cluster4
9.6391e-247	0.834466	0.521	0.42	2.1014e-242	NAV2	cluster4	sig	cluster4
2.8441e-243	0.792874	0.585	0.534	6.2004e-239	PDGFC	cluster4	sig	cluster4
8.4535e-234	0.572094	0.665	0.642	1.8429e-229	TBC1D22A	cluster4	sig	cluster4
4.1111e-186	0.664536	0.627	0.609	8.9626e-182	FRMD4A	cluster4	sig	cluster4
1.3805e-167	0.971922	0.341	0.261	3.0096e-163	HRH1	cluster4	sig	cluster4
3.1755e-164	0.83106	0.514	0.489	6.9229e-160	WWP1	cluster4	sig	cluster4
1.2722e-144	0.718089	0.458	0.404	2.7734e-140	ST6GAL1	cluster4	sig	cluster4
7.8553e-141	0.835315	0.316	0.243	1.7125e-136	PHACTR1	cluster4	sig	cluster4
9.059e-140	0.623552	0.655	0.654	1.975e-135	NRP1	cluster4	sig	cluster4
4.045e-138	0.76568	0.277	0.202	8.8185e-134	ANKHD1	cluster4	sig	cluster4
6.9221e-137	0.539037	0.604	0.594	1.5091e-132	DISC1	cluster4	sig	cluster4
9.3671e-137	0.529939	0.574	0.554	2.0421e-132	ATXN1	cluster4	sig	cluster4
4.0995e-132	0.592314	0.685	0.696	8.9374e-128	RUNX1	cluster4	sig	cluster4
3.4394e-126	0.721884	0.451	0.397	7.4982e-122	LGMN	cluster4	sig	cluster4
6.3865e-122	0.608962	0.593	0.605	1.3923e-117	PEAK1	cluster4	sig	cluster4
2.7183e-116	0.889321	0.293	0.224	5.9262e-112	ABCA6	cluster4	sig	cluster4
1.1744e-113	0.700163	0.365	0.302	2.5602e-109	NAALADL2	cluster4	sig	cluster4
7.5857e-106	0.742046	0.3	0.244	1.6538e-101	NRIP1	cluster4	sig	cluster4
2.6288e-103	0.576129	0.621	0.647	5.7311e-99	ITSN1	cluster4	sig	cluster4
2.0413e-101	0.730625	0.321	0.271	4.45021e-97	CTNND1	cluster4	sig	cluster4
1.97166e-96	0.589559	0.527	0.504	4.29842e-92	AOAH	cluster4	sig	cluster4
5.78142e-93	0.561309	0.479	0.466	1.26041e-88	CSF1R	cluster4	sig	cluster4
1.81074e-83	0.60079	0.392	0.366	3.94759e-79	JAK1	cluster4	sig	cluster4
1.91138e-82	0.668088	0.414	0.383	4.16699e-78	RTN1	cluster4	sig	cluster4
2.74857e-79	0.632775	0.407	0.388	5.99217e-75	MAF	cluster4	sig	cluster4
8.23575e-77	0.981974	0.278	0.224	1.79548e-72	FGF13	cluster4	sig	cluster4
2.61103e-74	0.695192	0.275	0.229	5.6923e-70	CCNH	cluster4	sig	cluster4
6.531e-68	0.629639	0.275	0.233	1.42382e-63	ZNRF2	cluster4	sig	cluster4
2.26251e-64	0.564972	0.311	0.265	4.93251e-60	BNC2	cluster4	sig	cluster4
7.60154e-64	0.537165	0.326	0.285	1.65721e-59	CPED1	cluster4	sig	cluster4
1.03409e-57	0.695374	0.243	0.204	2.25441e-53	POU2F2	cluster4	sig	cluster4
1.34801e-56	0.522534	0.403	0.387	2.93879e-52	ATP2B1	cluster4	sig	cluster4
1.79649e-55	0.579419	0.304	0.265	3.91652e-51	KHDRBS2	cluster4	sig	cluster4
2.14113e-54	0.593241	0.399	0.386	4.66788e-50	CPVL	cluster4	sig	cluster4
2.54146e-54	0.520813	0.426	0.404	5.54064e-50	SCN9A	cluster4	sig	cluster4
4.11129e-48	0.595456	0.457	0.454	8.96303e-44	SRGAP1	cluster4	sig	cluster4
1.04104e-47	0.552188	0.339	0.321	2.26956e-43	TBC1D9	cluster4	sig	cluster4
1.59759e-44	0.598341	0.262	0.23	3.4829e-40	CDK6	cluster4	sig	cluster4
2.91383e-39	0.527842	0.337	0.321	6.35244e-35	MAP3K5	cluster4	sig	cluster4
8.89539e-39	0.536281	0.364	0.345	1.93928e-34	EDA	cluster4	sig	cluster4
3.44273e-36	0.624821	0.358	0.355	7.50549e-32	CTSC	cluster4	sig	cluster4
1.85715e-32	0.533934	0.266	0.248	4.04878e-28	HNRNPU	cluster4	sig	cluster4
4.99822e-32	0.747428	0.298	0.284	1.08966e-27	SH3RF3	cluster4	sig	cluster4
4.68367e-30	0.508156	0.246	0.225	1.02109e-25	BBS9	cluster4	sig	cluster4
1.69177e-27	0.591227	0.305	0.301	3.68823e-23	PSME4	cluster4	sig	cluster4
1.24978e-15	0.531315	0.376	0.392	2.72464e-11	FAM20A	cluster4	sig	cluster4
0	-2.51129	0.21	0.656	0	ADAMTS9	cluster5	sig	cluster5
0	1.21534	0.74	0.463	0	ADAMTS9-AS2	cluster5	sig	cluster5
7.4362e-296	0.521382	0.983	0.964	1.6212e-291	PRKG1	cluster5	sig	cluster5
1.0185e-248	-0.748616	0.726	0.914	2.2203e-244	NEAT1	cluster5	sig	cluster5
9.9543e-235	0.858313	0.82	0.699	2.1701e-230	RCAN2	cluster5	sig	cluster5
2.0516e-217	-0.853868	0.24	0.518	4.4727e-213	RYR2	cluster5	sig	cluster5
3.1256e-216	-1.00618	1	1	6.8141e-212	MALAT1	cluster5	sig	cluster5
1.1653e-203	1.00127	0.651	0.459	2.5405e-199	RORA	cluster5	sig	cluster5
2.0209e-190	-0.963905	0.405	0.616	4.4058e-186	TPM1	cluster5	sig	cluster5
3.803e-180	-0.776884	0.249	0.501	8.291e-176	AKAP13	cluster5	sig	cluster5
1.848e-176	0.877232	0.828	0.802	4.0289e-172	ZFHX3	cluster5	sig	cluster5
3.4283e-170	1.04455	0.572	0.412	7.4741e-166	ANTXR1	cluster5	sig	cluster5
1.1844e-169	1.30949	0.417	0.221	2.5821e-165	GPC6	cluster5	sig	cluster5
2.9435e-165	0.829613	0.733	0.609	6.4172e-161	FRY	cluster5	sig	cluster5
1.6802e-152	-0.662238	0.384	0.617	3.663e-148	DDX5	cluster5	sig	cluster5
7.404e-148	0.80405	0.717	0.595	1.6141e-143	PLCL1	cluster5	sig	cluster5
1.311e-145	-0.711508	0.449	0.666	2.8581e-141	HIPK2	cluster5	sig	cluster5
1.0505e-142	0.98365	0.552	0.379	2.2902e-138	ITGA8	cluster5	sig	cluster5
1.5776e-137	-0.705724	0.316	0.533	3.4393e-133	PDLIM5	cluster5	sig	cluster5
3.3859e-128	0.641228	0.806	0.743	7.3816e-124	NR2F2-AS1	cluster5	sig	cluster5
1.0672e-124	0.627407	0.796	0.736	2.3266e-120	UTRN	cluster5	sig	cluster5
8.4098e-113	0.875068	0.52	0.378	1.8334e-108	MAML3	cluster5	sig	cluster5
1.527e-111	0.837036	0.496	0.356	3.3291e-107	JAK1	cluster5	sig	cluster5
1.1078e-105	-0.627555	0.262	0.449	2.4152e-101	MYL9	cluster5	sig	cluster5
7.64316e-100	0.768338	0.537	0.405	1.66629e-95	KIF13A	cluster5	sig	cluster5
2.04365e-96	0.949644	0.466	0.333	4.45535e-92	IL1RAPL1	cluster5	sig	cluster5
5.88673e-96	0.537423	0.768	0.692	1.28337e-91	SLIT3	cluster5	sig	cluster5
2.59893e-95	0.955312	0.343	0.205	5.66593e-91	MPPED2	cluster5	sig	cluster5
1.50667e-88	0.84402	0.429	0.298	3.2847e-84	ZNF704	cluster5	sig	cluster5
5.40316e-86	-0.646164	0.207	0.366	1.17794e-81	TAGLN	cluster5	sig	cluster5
2.44724e-83	0.65304	0.654	0.586	5.33522e-79	AUTS2	cluster5	sig	cluster5
1.55265e-81	-0.707	0.327	0.487	3.38494e-77	COL4A1	cluster5	sig	cluster5
7.47793e-81	0.988317	0.45	0.335	1.63026e-76	KIAA1217	cluster5	sig	cluster5
2.10777e-80	-0.526361	0.226	0.39	4.59514e-76	EXOC6B	cluster5	sig	cluster5
4.14722e-79	-0.692452	0.254	0.411	9.04135e-75	ADCY3	cluster5	sig	cluster5
2.35071e-76	0.707564	0.57	0.464	5.12479e-72	WWOX	cluster5	sig	cluster5
4.4928e-76	-0.553694	0.203	0.352	9.79474e-72	RABGAP1L	cluster5	sig	cluster5
3.31783e-73	0.779449	0.423	0.304	7.23321e-69	CCDC3	cluster5	sig	cluster5
1.32536e-69	-0.585502	0.27	0.415	2.88942e-65	FLNA	cluster5	sig	cluster5
1.39842e-68	0.749192	0.53	0.441	3.04869e-64	SLCO3A1	cluster5	sig	cluster5
2.72809e-66	0.621784	0.556	0.468	5.94751e-62	SYNE1	cluster5	sig	cluster5
2.95738e-66	0.813291	0.327	0.217	6.44738e-62	NTRK2	cluster5	sig	cluster5
5.50082e-66	0.63481	0.5	0.395	1.19923e-61	FBXL7	cluster5	sig	cluster5
5.2336e-65	0.574923	0.631	0.549	1.14098e-60	INPP4B	cluster5	sig	cluster5
5.36245e-64	0.608556	0.532	0.439	1.16907e-59	ATXN1	cluster5	sig	cluster5
1.61332e-60	0.722874	0.363	0.259	3.51721e-56	CPED1	cluster5	sig	cluster5
1.78684e-60	0.512029	0.731	0.705	3.89549e-56	CACNB2	cluster5	sig	cluster5
6.57256e-59	0.718271	0.492	0.406	1.43288e-54	ZNF385D	cluster5	sig	cluster5
1.33114e-57	0.72713	0.319	0.213	2.90202e-53	NAV2	cluster5	sig	cluster5
1.40737e-56	0.734629	0.406	0.306	3.0682e-52	CRIM1	cluster5	sig	cluster5
1.54555e-56	-0.644384	0.289	0.423	3.36946e-52	ENPEP	cluster5	sig	cluster5
4.28198e-56	-0.506932	0.508	0.637	9.33515e-52	COL4A2	cluster5	sig	cluster5
2.70065e-55	0.831618	0.316	0.214	5.88768e-51	KCNMA1	cluster5	sig	cluster5
5.17682e-53	0.585225	0.651	0.601	1.1286e-48	BCAS3	cluster5	sig	cluster5
2.90765e-50	0.535509	0.577	0.512	6.33897e-46	MYO1D	cluster5	sig	cluster5
2.97058e-50	0.801599	0.336	0.249	6.47617e-46	GLS	cluster5	sig	cluster5
5.50911e-49	0.723686	0.321	0.231	1.20104e-44	TMEM51	cluster5	sig	cluster5
3.46863e-46	0.666878	0.322	0.235	7.56195e-42	FARP1	cluster5	sig	cluster5
1.43133e-45	-0.526116	0.262	0.376	3.12044e-41	IGFBP5	cluster5	sig	cluster5
1.43824e-45	0.638081	0.341	0.251	3.13552e-41	CTDSPL	cluster5	sig	cluster5
5.08475e-45	0.655691	0.358	0.274	1.10853e-40	DIP2C	cluster5	sig	cluster5
1.00953e-43	0.689103	0.415	0.331	2.20089e-39	ENTPD1-AS1	cluster5	sig	cluster5
1.12492e-42	0.635725	0.292	0.203	2.45244e-38	ANKS1B	cluster5	sig	cluster5
6.67825e-39	0.501012	0.612	0.576	1.45593e-34	PTPRK	cluster5	sig	cluster5
7.72202e-39	0.58857	0.461	0.39	1.68348e-34	LAMA3	cluster5	sig	cluster5
9.27931e-39	0.600457	0.44	0.372	2.02298e-34	PARD3B	cluster5	sig	cluster5
1.78249e-34	0.695337	0.309	0.238	3.886e-30	SYTL2	cluster5	sig	cluster5
7.15982e-34	0.604183	0.287	0.206	1.56091e-29	ELN	cluster5	sig	cluster5
2.39996e-32	0.682707	0.308	0.239	5.23216e-28	FGF1	cluster5	sig	cluster5
1.75838e-31	0.605382	0.271	0.203	3.83345e-27	ADCY9	cluster5	sig	cluster5
4.33437e-31	0.559282	0.347	0.276	9.44936e-27	CDK14	cluster5	sig	cluster5
3.22814e-30	0.592563	0.314	0.247	7.03768e-26	BBS9	cluster5	sig	cluster5
3.3603e-30	0.579643	0.525	0.483	7.32579e-26	PLCE1	cluster5	sig	cluster5
3.64379e-30	0.556094	0.317	0.251	7.94383e-26	TCF7L1	cluster5	sig	cluster5
7.01736e-28	0.540535	0.275	0.211	1.52985e-23	TBCK	cluster5	sig	cluster5
2.72966e-27	0.585651	0.283	0.218	5.95094e-23	MAPK10	cluster5	sig	cluster5
3.91404e-27	0.671099	0.291	0.23	8.533e-23	DGKB	cluster5	sig	cluster5
1.12657e-26	0.522787	0.35	0.289	2.45603e-22	SMOC2	cluster5	sig	cluster5
2.05767e-25	0.562828	0.328	0.267	4.48594e-21	MIR99AHG	cluster5	sig	cluster5
2.16811e-25	0.559691	0.432	0.384	4.7267e-21	NTN4	cluster5	sig	cluster5
3.30131e-25	0.543016	0.481	0.442	7.19719e-21	SSH2	cluster5	sig	cluster5
3.68907e-25	0.558875	0.324	0.267	8.04254e-21	PRDM16	cluster5	sig	cluster5
1.67105e-24	0.574468	0.36	0.31	3.64306e-20	PDE5A	cluster5	sig	cluster5
6.4985e-24	0.556512	0.286	0.228	1.41674e-19	TBL1X	cluster5	sig	cluster5
1.75496e-23	0.621052	0.383	0.332	3.82599e-19	SLC38A11	cluster5	sig	cluster5
5.67248e-23	0.517961	0.436	0.392	1.23666e-18	MYOCD	cluster5	sig	cluster5
3.03161e-22	0.500175	0.275	0.222	6.60921e-18	KLC1	cluster5	sig	cluster5
8.90309e-21	0.5166	0.271	0.217	1.94096e-16	RUNX1T1	cluster5	sig	cluster5
1.83217e-19	0.56238	0.345	0.294	3.99431e-15	LTBP1	cluster5	sig	cluster5
6.20126e-19	0.525262	0.274	0.226	1.35194e-14	PKD2	cluster5	sig	cluster5
1.63754e-18	0.554649	0.287	0.244	3.57001e-14	INPP5A	cluster5	sig	cluster5
3.4094e-18	0.72461	0.255	0.203	7.43284e-14	ADGRL3	cluster5	sig	cluster5
3.45781e-17	0.507482	0.315	0.271	7.53837e-13	SNTB1	cluster5	sig	cluster5
4.7202e-15	0.628323	0.321	0.281	1.02905e-10	EXT1	cluster5	sig	cluster5
0	-1.11009	0.84	0.952	0	ST6GALNAC3	cluster6	sig	cluster6
0	1.59554	0.594	0.215	0	KCNT2	cluster6	sig	cluster6
0	1.31872	0.677	0.352	0	CFH	cluster6	sig	cluster6
0	-1.43863	0.518	0.79	0	ITGA9	cluster6	sig	cluster6
0	1.26754	0.744	0.375	0	ADAMTS9-AS2	cluster6	sig	cluster6
0	-1.93138	0.276	0.767	0	SLCO2A1	cluster6	sig	cluster6
0	-0.732253	0.976	0.987	0	LDB2	cluster6	sig	cluster6
0	1.54106	0.616	0.295	0	PLCXD3	cluster6	sig	cluster6
0	2.00381	0.715	0.278	0	BMP6	cluster6	sig	cluster6
0	2.0387	0.867	0.423	0	PLXNA4	cluster6	sig	cluster6
0	3	0.851	0.215	0	NRG1	cluster6	sig	cluster6
0	1.70875	0.906	0.634	0	EXT1	cluster6	sig	cluster6
0	1.36521	0.752	0.472	0	CNTNAP3B	cluster6	sig	cluster6
0	-1.7534	0.307	0.711	0	GSN	cluster6	sig	cluster6
0	-1.06065	0.653	0.888	0	PITPNC1	cluster6	sig	cluster6
0	-1.40168	0.26	0.675	0	HIF3A	cluster6	sig	cluster6
2.1237e-301	1.69011	0.61	0.316	4.6298e-297	ELN	cluster6	sig	cluster6
1.3975e-296	-0.808449	1	0.999	3.0466e-292	MALAT1	cluster6	sig	cluster6
2.3662e-293	1.15537	0.797	0.538	5.1585e-289	CRIM1	cluster6	sig	cluster6
1.1547e-284	-1.47972	0.33	0.662	2.5174e-280	TMEM108	cluster6	sig	cluster6
5.2053e-279	-0.948833	0.608	0.84	1.1348e-274	PECAM1	cluster6	sig	cluster6
7.2055e-266	1.22586	0.501	0.21	1.5709e-261	LAMB1	cluster6	sig	cluster6
2.432e-256	-1.06677	0.462	0.75	5.302e-252	CD9	cluster6	sig	cluster6
1.6446e-253	1.38911	0.695	0.426	3.5855e-249	ADAMTSL1	cluster6	sig	cluster6
1.8212e-253	-1.45086	0.206	0.518	3.9705e-249	ACTC1	cluster6	sig	cluster6
9.1425e-228	1.21417	0.563	0.297	1.9932e-223	MAML2	cluster6	sig	cluster6
1.5083e-216	-1.15696	0.352	0.624	3.2883e-212	TPM1	cluster6	sig	cluster6
2.6688e-209	0.942348	0.75	0.547	5.8182e-205	DAPK1	cluster6	sig	cluster6
1.6425e-206	-1.21271	0.318	0.61	3.5809e-202	ATP8B1	cluster6	sig	cluster6
3.7433e-204	-1.08324	0.405	0.667	8.1607e-200	PPFIBP1	cluster6	sig	cluster6
6.0118e-204	-0.760866	0.931	0.972	1.3106e-199	NEAT1	cluster6	sig	cluster6
9.1086e-192	-1.17506	0.406	0.661	1.9858e-187	GULP1	cluster6	sig	cluster6
5.0306e-191	0.692132	0.853	0.686	1.0967e-186	TCF4	cluster6	sig	cluster6
1.3594e-189	0.933096	0.704	0.475	2.9636e-185	RORA	cluster6	sig	cluster6
1.5563e-189	-1.21912	0.292	0.565	3.3928e-185	TMTC1	cluster6	sig	cluster6
2.7395e-188	0.888185	0.743	0.501	5.9725e-184	CDH13	cluster6	sig	cluster6
8.375e-182	1.04421	0.525	0.286	1.8258e-177	KLHL13	cluster6	sig	cluster6
1.2585e-180	-1.02249	0.308	0.588	2.7436e-176	ID1	cluster6	sig	cluster6
1.3021e-180	0.772295	0.892	0.798	2.8388e-176	HMCN1	cluster6	sig	cluster6
3.8626e-175	-1.18481	0.27	0.548	8.4208e-171	NRG3	cluster6	sig	cluster6
1.0224e-174	-0.925099	0.426	0.672	2.2289e-170	PEAK1	cluster6	sig	cluster6
4.6001e-174	-1.18181	0.226	0.482	1.0029e-169	MYH7	cluster6	sig	cluster6
5.8769e-172	1.11866	0.461	0.224	1.2812e-167	NLGN1	cluster6	sig	cluster6
6.1007e-172	-0.813605	0.469	0.725	1.33e-167	DOCK4	cluster6	sig	cluster6
9.0258e-169	0.967741	0.566	0.337	1.9677e-164	BCO2	cluster6	sig	cluster6
7.014e-167	-0.636104	0.742	0.881	1.5291e-162	ASAP1	cluster6	sig	cluster6
1.5356e-165	-0.88012	0.298	0.572	3.3478e-161	CPNE8	cluster6	sig	cluster6
4.3784e-164	-1.1389	0.226	0.485	9.5453e-160	FBXO34	cluster6	sig	cluster6
5.8654e-164	1.0344	0.458	0.232	1.2787e-159	MATN2	cluster6	sig	cluster6
1.3919e-162	-1.00147	0.278	0.538	3.0346e-158	ETS1	cluster6	sig	cluster6
8.0842e-160	1.0776	0.511	0.304	1.7624e-155	AGPS	cluster6	sig	cluster6
7.2107e-159	-0.854619	0.554	0.746	1.572e-154	SYNE1	cluster6	sig	cluster6
8.1619e-157	-0.925842	0.3	0.56	1.7794e-152	INPP1	cluster6	sig	cluster6
4.669e-155	0.972637	0.664	0.472	1.0179e-150	CCSER1	cluster6	sig	cluster6
4.8056e-154	0.990302	0.534	0.323	1.0477e-149	LAMA4	cluster6	sig	cluster6
7.0903e-154	0.845022	0.693	0.511	1.5458e-149	KANK1	cluster6	sig	cluster6
7.6931e-149	-0.882914	0.43	0.664	1.6772e-144	PLA2G5	cluster6	sig	cluster6
2.4055e-145	-0.569538	0.83	0.929	5.2442e-141	PTPRG	cluster6	sig	cluster6
3.0347e-145	0.913193	0.445	0.236	6.6161e-141	MYO10	cluster6	sig	cluster6
3.7305e-143	-0.881812	0.345	0.58	8.1328e-139	TTN	cluster6	sig	cluster6
4.4534e-142	-0.769723	0.645	0.81	9.7089e-138	CALCRL	cluster6	sig	cluster6
1.5863e-141	-0.599899	0.816	0.904	3.4584e-137	SPTBN1	cluster6	sig	cluster6
1.9749e-141	-0.850979	0.494	0.704	4.3054e-137	SORBS1	cluster6	sig	cluster6
6.2628e-141	0.602401	0.854	0.725	1.3654e-136	PLXDC2	cluster6	sig	cluster6
3.6443e-139	-0.940418	0.25	0.492	7.9448e-135	HLA-C	cluster6	sig	cluster6
3.0595e-138	0.726497	0.688	0.515	6.6701e-134	FLNB	cluster6	sig	cluster6
3.7195e-137	0.662792	0.835	0.701	8.1089e-133	IMMP2L	cluster6	sig	cluster6
8.4341e-134	0.845215	0.679	0.513	1.8387e-129	BMX	cluster6	sig	cluster6
1.5813e-132	-0.979861	0.305	0.533	3.4474e-128	RAPGEF1	cluster6	sig	cluster6
2.0313e-131	0.841288	0.62	0.436	4.4284e-127	PPM1H	cluster6	sig	cluster6
3.0821e-131	0.829526	0.611	0.435	6.7193e-127	TANC1	cluster6	sig	cluster6
3.6006e-131	0.864236	0.536	0.349	7.8497e-127	FNBP1	cluster6	sig	cluster6
3.6967e-131	0.53703	0.938	0.872	8.0591e-127	MECOM	cluster6	sig	cluster6
7.3937e-131	0.65991	0.814	0.689	1.6119e-126	MIR99AHG	cluster6	sig	cluster6
1.6522e-128	0.892689	0.536	0.35	3.6019e-124	FNIP2	cluster6	sig	cluster6
5.2375e-128	1.12693	0.495	0.304	1.1418e-123	VCAN	cluster6	sig	cluster6
8.6762e-128	0.794869	0.606	0.425	1.8915e-123	ATXN1	cluster6	sig	cluster6
1.4117e-127	0.774408	0.646	0.454	3.0777e-123	RUNX1T1	cluster6	sig	cluster6
3.6259e-127	0.732464	0.716	0.548	7.9049e-123	NR2F2-AS1	cluster6	sig	cluster6
4.2887e-127	0.656492	0.83	0.698	9.3498e-123	ANO2	cluster6	sig	cluster6
4.2693e-125	0.645246	0.761	0.613	9.3075e-121	LIMCH1	cluster6	sig	cluster6
2.4387e-124	0.789612	0.498	0.296	5.3165e-120	SELP	cluster6	sig	cluster6
1.2227e-118	0.760069	0.533	0.341	2.6656e-114	CNTNAP3	cluster6	sig	cluster6
3.6833e-117	-0.790338	0.69	0.806	8.0299e-113	ARHGAP26	cluster6	sig	cluster6
3.7168e-117	-0.858774	0.41	0.615	8.103e-113	VGLL4	cluster6	sig	cluster6
4.6739e-116	0.83358	0.556	0.386	1.019e-111	ITGAV	cluster6	sig	cluster6
2.187e-115	0.784066	0.494	0.309	4.7678e-111	NR3C2	cluster6	sig	cluster6
1.9962e-114	0.839748	0.452	0.268	4.352e-110	ABCA8	cluster6	sig	cluster6
6.0809e-110	-0.634654	0.452	0.675	1.3257e-105	FLT1	cluster6	sig	cluster6
8.977e-110	-0.597078	0.464	0.687	1.9571e-105	PDLIM5	cluster6	sig	cluster6
3.4482e-109	0.79971	0.473	0.292	7.5173e-105	FARP1	cluster6	sig	cluster6
6.6826e-107	0.769839	0.525	0.35	1.4569e-102	DENND5B	cluster6	sig	cluster6
1.5275e-105	0.857055	0.515	0.351	3.3301e-101	ITSN1	cluster6	sig	cluster6
1.1948e-104	-0.754052	0.4	0.602	2.60477e-100	PTGIS	cluster6	sig	cluster6
3.2729e-104	-0.506083	0.674	0.813	7.13519e-100	ITPR2	cluster6	sig	cluster6
3.502e-102	0.623051	0.749	0.613	7.63481e-98	LEPR	cluster6	sig	cluster6
4.8803e-102	-0.795864	0.312	0.516	1.06395e-97	ANO6	cluster6	sig	cluster6
7.097e-100	-0.694807	0.427	0.617	1.54722e-95	WNK1	cluster6	sig	cluster6
9.03575e-100	0.846376	0.495	0.336	1.96988e-95	SEC14L1	cluster6	sig	cluster6
3.60627e-97	0.75837	0.476	0.304	7.86204e-93	IGF1R	cluster6	sig	cluster6
1.80038e-96	-0.70836	0.389	0.585	3.92501e-92	TGM2	cluster6	sig	cluster6
4.62945e-96	0.518281	0.84	0.773	1.00927e-91	CDH11	cluster6	sig	cluster6
1.98062e-95	-0.516972	0.643	0.795	4.31796e-91	DDX5	cluster6	sig	cluster6
1.18774e-94	-1.18927	0.558	0.67	2.58939e-90	MEIS2	cluster6	sig	cluster6
1.58588e-94	-0.680315	0.236	0.443	3.45739e-90	TXNIP	cluster6	sig	cluster6
4.37928e-92	-0.655969	0.227	0.426	9.54726e-88	H3F3B	cluster6	sig	cluster6
2.04757e-90	-0.805434	0.274	0.466	4.4639e-86	MGP	cluster6	sig	cluster6
3.20476e-90	0.559782	0.86	0.814	6.9867e-86	PCDH7	cluster6	sig	cluster6
3.02816e-88	-0.570273	0.699	0.804	6.6017e-84	ARGLU1	cluster6	sig	cluster6
6.58705e-88	0.573073	0.627	0.475	1.43604e-83	PLSCR4	cluster6	sig	cluster6
7.17418e-88	0.808585	0.429	0.271	1.56404e-83	SNTB2	cluster6	sig	cluster6
2.20786e-86	-0.683956	0.364	0.551	4.81335e-82	PALMD	cluster6	sig	cluster6
2.59104e-86	-0.88673	0.461	0.62	5.64873e-82	IL1R1	cluster6	sig	cluster6
1.04805e-85	-0.743422	0.319	0.509	2.28486e-81	ITM2B	cluster6	sig	cluster6
5.98975e-84	-0.767324	0.431	0.609	1.30582e-79	PLPP1	cluster6	sig	cluster6
3.45884e-83	0.596167	0.635	0.494	7.54062e-79	ZNF521	cluster6	sig	cluster6
5.56561e-80	-0.624641	0.408	0.588	1.21336e-75	TEK	cluster6	sig	cluster6
1.1558e-79	0.721091	0.4	0.253	2.51975e-75	CPED1	cluster6	sig	cluster6
1.51695e-79	0.573324	0.641	0.508	3.30711e-75	CALD1	cluster6	sig	cluster6
2.64162e-78	0.565891	0.683	0.553	5.759e-74	ZBTB16	cluster6	sig	cluster6
2.83858e-78	-0.631398	0.362	0.545	6.18839e-74	PODXL	cluster6	sig	cluster6
1.07237e-77	-0.604043	0.437	0.613	2.33787e-73	GATA4	cluster6	sig	cluster6
4.99373e-76	-0.501974	0.589	0.735	1.08868e-71	DENND1A	cluster6	sig	cluster6
5.26714e-76	0.527058	0.508	0.336	1.14829e-71	COL8A1	cluster6	sig	cluster6
1.42612e-75	-0.560079	0.376	0.559	3.10909e-71	OSMR	cluster6	sig	cluster6
1.68234e-75	0.716636	0.449	0.311	3.66767e-71	FBXO38	cluster6	sig	cluster6
1.96157e-75	0.77339	0.473	0.334	4.27641e-71	SH3RF1	cluster6	sig	cluster6
1.05033e-74	0.620122	0.564	0.427	2.28983e-70	SCMH1	cluster6	sig	cluster6
4.38138e-74	0.576181	0.585	0.46	9.55184e-70	MYCBP2	cluster6	sig	cluster6
3.64353e-73	-0.57292	0.272	0.454	7.94327e-69	IL4R	cluster6	sig	cluster6
8.09615e-72	-0.666091	0.314	0.486	1.76504e-67	ITGA10	cluster6	sig	cluster6
2.03934e-71	-0.69454	0.289	0.46	4.44598e-67	FYN	cluster6	sig	cluster6
1.0296e-70	0.526604	0.717	0.619	2.24463e-66	MAGI1	cluster6	sig	cluster6
2.716e-70	0.676226	0.446	0.303	5.92115e-66	ZFPM2	cluster6	sig	cluster6
1.55145e-69	-0.575214	0.294	0.467	3.38231e-65	ADAM10	cluster6	sig	cluster6
2.93233e-69	-0.533318	0.4	0.578	6.39277e-65	LIMS2	cluster6	sig	cluster6
2.2288e-68	-0.809848	0.218	0.379	4.85901e-64	ALDH1A2	cluster6	sig	cluster6
8.22473e-68	0.609399	0.632	0.526	1.79307e-63	FOXO3	cluster6	sig	cluster6
9.63522e-68	-0.586536	0.488	0.638	2.10057e-63	RAPH1	cluster6	sig	cluster6
2.62332e-67	-0.52056	0.46	0.633	5.7191e-63	B2M	cluster6	sig	cluster6
1.48726e-66	-0.502614	0.597	0.738	3.24238e-62	ZEB1	cluster6	sig	cluster6
1.66963e-66	0.544072	0.725	0.644	3.63995e-62	PDE3A	cluster6	sig	cluster6
5.39644e-66	0.664245	0.471	0.338	1.17648e-61	MYO1D	cluster6	sig	cluster6
8.37926e-65	0.680664	0.372	0.237	1.82676e-60	MEF2C-AS1	cluster6	sig	cluster6
2.62604e-64	0.630001	0.397	0.264	5.72503e-60	PLA2R1	cluster6	sig	cluster6
3.92209e-64	0.612985	0.362	0.229	8.55055e-60	ADGRL2	cluster6	sig	cluster6
4.65801e-63	-0.750792	0.378	0.526	1.01549e-58	ATP13A3	cluster6	sig	cluster6
9.259e-63	-0.719366	0.213	0.36	2.01855e-58	ACTA1	cluster6	sig	cluster6
2.01075e-62	-0.520482	0.209	0.373	4.38363e-58	RHOA	cluster6	sig	cluster6
2.07082e-61	0.66616	0.415	0.285	4.5146e-57	SAMD12	cluster6	sig	cluster6
4.26522e-61	0.525084	0.702	0.625	9.2986e-57	EXOC6B	cluster6	sig	cluster6
7.04692e-60	-0.534167	0.362	0.523	1.5363e-55	PPP3CC	cluster6	sig	cluster6
3.59403e-59	-0.519908	0.203	0.357	7.83535e-55	NPDC1	cluster6	sig	cluster6
1.07498e-58	-0.500606	0.329	0.49	2.34355e-54	TNS2	cluster6	sig	cluster6
1.65849e-58	-0.59697	0.375	0.525	3.61567e-54	PELI2	cluster6	sig	cluster6
1.71335e-58	-0.515639	0.627	0.766	3.73527e-54	PCDH15	cluster6	sig	cluster6
6.47254e-58	0.565714	0.588	0.48	1.41108e-53	PKP4	cluster6	sig	cluster6
7.05687e-58	0.657194	0.452	0.33	1.53847e-53	CREB3L2	cluster6	sig	cluster6
4.43905e-57	0.542024	0.519	0.4	9.67756e-53	ATP10D	cluster6	sig	cluster6
1.15249e-56	-0.514367	0.211	0.365	2.51255e-52	AMOTL1	cluster6	sig	cluster6
9.09957e-55	0.559251	0.453	0.329	1.9838e-50	CPQ	cluster6	sig	cluster6
7.46092e-53	0.605131	0.317	0.201	1.62656e-48	CHST15	cluster6	sig	cluster6
1.44949e-52	-0.541704	0.324	0.475	3.16004e-48	HLA-B	cluster6	sig	cluster6
1.23531e-51	0.558866	0.426	0.31	2.6931e-47	EXOC6	cluster6	sig	cluster6
1.7537e-51	0.769387	0.31	0.203	3.82325e-47	DUSP1	cluster6	sig	cluster6
2.07466e-50	-0.559044	0.301	0.444	4.52296e-46	ID3	cluster6	sig	cluster6
2.08229e-50	0.527558	0.557	0.45	4.53959e-46	DPYD	cluster6	sig	cluster6
4.46103e-50	-0.540665	0.217	0.358	9.72549e-46	DOK5	cluster6	sig	cluster6
4.55862e-50	0.63862	0.625	0.554	9.93824e-46	SAT1	cluster6	sig	cluster6
8.12598e-50	-0.527083	0.214	0.356	1.77155e-45	B4GALT5	cluster6	sig	cluster6
1.71994e-48	-0.551312	0.3	0.44	3.74964e-44	RAPGEF4	cluster6	sig	cluster6
2.59666e-48	0.59735	0.362	0.244	5.66098e-44	PRICKLE1	cluster6	sig	cluster6
3.96521e-48	0.50605	0.325	0.203	8.64456e-44	UTY	cluster6	sig	cluster6
4.52955e-48	0.641244	0.339	0.232	9.87487e-44	FBN1	cluster6	sig	cluster6
1.13333e-47	0.52901	0.455	0.345	2.47078e-43	SLC38A2	cluster6	sig	cluster6
1.53604e-47	0.532916	0.387	0.274	3.34871e-43	TSPAN18	cluster6	sig	cluster6
2.0766e-45	-0.504546	0.26	0.4	4.52719e-41	HLA-A	cluster6	sig	cluster6
8.38926e-44	-0.794876	0.219	0.338	1.82894e-39	LINC00894	cluster6	sig	cluster6
1.84474e-43	-0.502365	0.23	0.359	4.02172e-39	ACTB	cluster6	sig	cluster6
5.94925e-42	0.503822	0.441	0.337	1.297e-37	ZNF423	cluster6	sig	cluster6
1.09236e-41	0.676846	0.387	0.281	2.38145e-37	DGKI	cluster6	sig	cluster6
1.21157e-39	0.546748	0.438	0.339	2.64135e-35	SIK2	cluster6	sig	cluster6
9.98782e-39	0.741682	0.337	0.248	2.17745e-34	TSC22D2	cluster6	sig	cluster6
1.21129e-38	0.502351	0.405	0.305	2.64074e-34	SMURF2	cluster6	sig	cluster6
1.9263e-38	0.55598	0.464	0.37	4.19953e-34	EPS8	cluster6	sig	cluster6
2.80547e-37	0.511388	0.524	0.431	6.11619e-33	MAGI2	cluster6	sig	cluster6
2.46281e-36	0.510482	0.386	0.29	5.36917e-32	PACS1	cluster6	sig	cluster6
1.4389e-35	0.513674	0.428	0.333	3.13695e-31	TANC2	cluster6	sig	cluster6
3.58184e-35	0.503602	0.368	0.274	7.80876e-31	ANKRD44	cluster6	sig	cluster6
4.51619e-34	0.753456	0.366	0.292	9.84574e-30	YBX3	cluster6	sig	cluster6
7.71199e-34	0.552656	0.33	0.239	1.68129e-29	CTNNAL1	cluster6	sig	cluster6
2.2137e-33	0.629606	0.406	0.323	4.82609e-29	NCOA7	cluster6	sig	cluster6
2.99623e-33	0.586454	0.312	0.224	6.53208e-29	ARID5B	cluster6	sig	cluster6
4.40869e-33	0.526477	0.369	0.277	9.61139e-29	NRP1	cluster6	sig	cluster6
7.57674e-32	-0.632637	0.206	0.317	1.6518e-27	TIMP3	cluster6	sig	cluster6
3.26135e-30	0.592108	0.623	0.575	7.11007e-26	FKBP5	cluster6	sig	cluster6
1.03005e-29	0.560995	0.295	0.213	2.24561e-25	TMEM150C	cluster6	sig	cluster6
2.05537e-26	0.516418	0.387	0.318	4.4809e-22	HERC2	cluster6	sig	cluster6
5.69981e-21	0.524658	0.305	0.241	1.24262e-16	CCNH	cluster6	sig	cluster6
8.31333e-21	0.504404	0.337	0.27	1.81239e-16	ATP10A	cluster6	sig	cluster6
9.53002e-21	0.56584	0.27	0.214	2.07764e-16	MCL1	cluster6	sig	cluster6
3.64739e-17	1.33109	0.298	0.267	7.95167e-13	NR4A1	cluster6	sig	cluster6
1.02783e-16	0.688291	0.312	0.266	2.24078e-12	EMP1	cluster6	sig	cluster6
7.47821e-10	0.765047	0.254	0.222	1.63032e-05	NFATC1	cluster6	sig	cluster6
0	-1.30184	0.333	0.744	0	FKBP5	cluster7	sig	cluster7
6.487e-295	-1.37581	0.211	0.606	1.4142e-290	AKAP13	cluster7	sig	cluster7
2.5695e-176	-1.13215	0.324	0.632	5.6017e-172	SYTL3	cluster7	sig	cluster7
2.244e-165	-0.903566	0.306	0.623	4.8921e-161	FTX	cluster7	sig	cluster7
3.3585e-134	-1.07596	0.294	0.553	7.3219e-130	NEAT1	cluster7	sig	cluster7
7.2226e-130	-0.99518	0.22	0.477	1.5746e-125	RBMS1	cluster7	sig	cluster7
2.8026e-126	-0.672151	0.67	0.865	6.1099e-122	PARP8	cluster7	sig	cluster7
6.272e-102	-0.783996	0.205	0.435	1.36735e-97	SMAP2	cluster7	sig	cluster7
1.77705e-94	-0.882105	0.346	0.569	3.87415e-90	CNOT6L	cluster7	sig	cluster7
9.14663e-93	-0.646977	0.515	0.734	1.99406e-88	CBLB	cluster7	sig	cluster7
7.59279e-87	-0.649392	0.249	0.477	1.6553e-82	ZFP36L2	cluster7	sig	cluster7
3.8401e-71	-0.653279	0.29	0.496	8.37181e-67	PDE3B	cluster7	sig	cluster7
1.12869e-65	-0.781113	0.212	0.385	2.46067e-61	IL7R	cluster7	sig	cluster7
1.02725e-60	1.02322	0.432	0.314	2.23952e-56	ITGAL	cluster7	sig	cluster7
2.92447e-55	0.579777	0.71	0.684	6.37565e-51	UTRN	cluster7	sig	cluster7
1.71675e-54	-0.50471	0.219	0.391	3.74269e-50	SLAMF6	cluster7	sig	cluster7
1.6611e-52	-0.534644	0.248	0.418	3.62136e-48	XIST	cluster7	sig	cluster7
4.36967e-52	1.02411	0.38	0.255	9.52632e-48	ZEB2	cluster7	sig	cluster7
7.82304e-36	0.598084	0.547	0.488	1.7055e-31	RNF213	cluster7	sig	cluster7
1.00054e-30	0.594114	0.541	0.495	2.18129e-26	SAMD3	cluster7	sig	cluster7
6.51196e-30	0.655085	0.526	0.495	1.41967e-25	SYNE1	cluster7	sig	cluster7
9.23029e-30	-0.800006	0.999	0.998	2.0123e-25	MALAT1	cluster7	sig	cluster7
2.8076e-29	0.632307	0.595	0.572	6.12085e-25	CD247	cluster7	sig	cluster7
8.83284e-26	0.727725	0.432	0.386	1.92565e-21	MYO1F	cluster7	sig	cluster7
4.40483e-24	0.684167	0.446	0.399	9.60296e-20	GNG2	cluster7	sig	cluster7
1.09407e-21	0.783917	0.361	0.302	2.38517e-17	TRG-AS1	cluster7	sig	cluster7
1.86796e-20	0.652236	0.345	0.275	4.07234e-16	PLCB1	cluster7	sig	cluster7
9.76564e-20	0.546069	0.497	0.477	2.12901e-15	STK10	cluster7	sig	cluster7
3.47193e-17	0.507982	0.515	0.504	7.56916e-13	ATM	cluster7	sig	cluster7
2.04985e-16	0.566549	0.448	0.425	4.46888e-12	MBP	cluster7	sig	cluster7
3.06364e-16	0.646873	0.322	0.277	6.67903e-12	CYFIP2	cluster7	sig	cluster7
5.45588e-15	0.529144	0.532	0.539	1.18944e-10	FAM49B	cluster7	sig	cluster7
1.71601e-14	0.567263	0.294	0.241	3.74108e-10	RAPGEF6	cluster7	sig	cluster7
2.50423e-14	0.620122	0.339	0.301	5.45948e-10	NFATC2	cluster7	sig	cluster7
3.30208e-13	0.578293	0.4	0.379	7.19887e-09	PREX1	cluster7	sig	cluster7
5.60249e-13	0.534834	0.405	0.377	1.2214e-08	TNIK	cluster7	sig	cluster7
1.30741e-12	0.543853	0.425	0.411	2.85029e-08	NFATC3	cluster7	sig	cluster7
1.87114e-12	0.509366	0.422	0.407	4.07928e-08	CCDC88C	cluster7	sig	cluster7
3.35694e-12	0.546556	0.402	0.38	7.31847e-08	NCOA1	cluster7	sig	cluster7
2.08527e-11	0.554007	0.302	0.263	4.54611e-07	SLCO3A1	cluster7	sig	cluster7
1.74794e-10	0.553458	0.351	0.327	3.81067e-06	JAZF1	cluster7	sig	cluster7
2.97025e-10	0.532725	0.36	0.334	6.47543e-06	GRAP2	cluster7	sig	cluster7
9.37496e-10	0.578316	0.26	0.224	2.04384e-05	ANKHD1	cluster7	sig	cluster7
1.17591e-08	0.593668	0.284	0.259	0.000256359	CD226	cluster7	sig	cluster7
1.28477e-08	0.559473	0.349	0.333	0.000280092	EIF4G3	cluster7	sig	cluster7
8.40694e-08	0.534959	0.296	0.271	0.0018328	KDM4C	cluster7	sig	cluster7
9.5425e-104	-1.61083	0.259	0.722	2.08037e-99	FKBP5	cluster8	sig	cluster8
1.96691e-81	-1.63011	0.242	0.651	4.28807e-77	SLC38A11	cluster8	sig	cluster8
2.98806e-61	-0.922539	0.546	0.867	6.51426e-57	AKAP13	cluster8	sig	cluster8
2.9019e-57	-1.20709	0.475	0.781	6.32643e-53	SYTL3	cluster8	sig	cluster8
6.88418e-53	-1.05667	0.342	0.678	1.50082e-48	KIF13B	cluster8	sig	cluster8
2.56306e-49	1.00863	0.751	0.607	5.58774e-45	AGAP1	cluster8	sig	cluster8
5.93162e-42	0.732536	0.857	0.776	1.29315e-37	BMP2K	cluster8	sig	cluster8
4.63216e-41	1.32651	0.504	0.3	1.00986e-36	GSE1	cluster8	sig	cluster8
1.45497e-38	-1.0533	0.331	0.611	3.17198e-34	CPM	cluster8	sig	cluster8
3.20385e-34	0.889821	0.783	0.712	6.98472e-30	CPA3	cluster8	sig	cluster8
7.69569e-34	0.608624	0.921	0.912	1.67774e-29	NTM	cluster8	sig	cluster8
8.63974e-33	-0.730559	0.311	0.594	1.88355e-28	RASA2	cluster8	sig	cluster8
2.6012e-31	0.573966	0.848	0.789	5.67087e-27	SMYD3	cluster8	sig	cluster8
6.36974e-31	-0.696334	0.392	0.673	1.38867e-26	KIAA1549	cluster8	sig	cluster8
1.32934e-30	0.905344	0.657	0.543	2.89809e-26	STXBP5	cluster8	sig	cluster8
3.50037e-30	1.05837	0.576	0.432	7.63116e-26	ST8SIA1	cluster8	sig	cluster8
1.4779e-27	1.20868	0.419	0.257	3.22198e-23	SLCO2B1	cluster8	sig	cluster8
9.44046e-27	0.96739	0.606	0.488	2.05811e-22	DPYD	cluster8	sig	cluster8
1.25449e-26	-0.64654	0.382	0.637	2.73491e-22	RNF130	cluster8	sig	cluster8
3.16038e-25	1.20889	0.546	0.429	6.88995e-21	ACSL4	cluster8	sig	cluster8
5.14701e-25	-0.846297	0.232	0.454	1.1221e-20	KIDINS220	cluster8	sig	cluster8
8.1384e-25	0.908963	0.616	0.512	1.77425e-20	SLC18A2	cluster8	sig	cluster8
1.21239e-24	-0.584738	0.413	0.66	2.64314e-20	KCNMA1	cluster8	sig	cluster8
1.58135e-24	0.940984	0.644	0.581	3.44749e-20	STX3	cluster8	sig	cluster8
6.03158e-24	-0.727105	0.202	0.424	1.31494e-19	RCSD1	cluster8	sig	cluster8
4.43229e-23	-0.684397	0.42	0.647	9.66285e-19	PARP4	cluster8	sig	cluster8
4.92672e-23	0.994043	0.57	0.47	1.07407e-18	GRAP2	cluster8	sig	cluster8
1.17445e-22	1.03608	0.561	0.461	2.56041e-18	GAS7	cluster8	sig	cluster8
2.49078e-22	-0.59651	0.249	0.478	5.43015e-18	DDX17	cluster8	sig	cluster8
5.65013e-21	-0.566426	0.244	0.455	1.23178e-16	LPP	cluster8	sig	cluster8
3.73823e-20	-0.528045	0.642	0.808	8.14972e-16	NEAT1	cluster8	sig	cluster8
3.656e-19	0.820427	0.528	0.406	7.97044e-15	MS4A2	cluster8	sig	cluster8
7.76808e-19	1.07067	0.524	0.41	1.69352e-14	HPGD	cluster8	sig	cluster8
4.45008e-18	-0.548114	0.292	0.495	9.70163e-14	HDAC4	cluster8	sig	cluster8
2.08266e-17	-0.594677	0.201	0.382	4.5404e-13	ABCA1	cluster8	sig	cluster8
2.98796e-17	0.692365	0.528	0.408	6.51405e-13	HDC	cluster8	sig	cluster8
5.92167e-17	-0.517253	0.332	0.539	1.29098e-12	RHOH	cluster8	sig	cluster8
6.88241e-16	-0.522423	0.374	0.57	1.50043e-11	COBLL1	cluster8	sig	cluster8
1.70769e-15	0.900719	0.395	0.294	3.72293e-11	MAP4K4	cluster8	sig	cluster8
4.76706e-15	-0.516678	0.31	0.499	1.03927e-10	NR3C1	cluster8	sig	cluster8
5.14744e-14	0.891426	0.4	0.307	1.12219e-09	RAP1GAP2	cluster8	sig	cluster8
5.76696e-14	1.04887	0.307	0.209	1.25725e-09	SPRED1	cluster8	sig	cluster8
9.71108e-14	-0.74053	0.287	0.435	2.11711e-09	XIST	cluster8	sig	cluster8
8.12353e-13	0.737954	0.509	0.422	1.77101e-08	RGS13	cluster8	sig	cluster8
9.37989e-13	0.699612	0.52	0.451	2.04491e-08	RUNX1	cluster8	sig	cluster8
1.09576e-12	0.983721	0.325	0.226	2.38887e-08	CPPED1	cluster8	sig	cluster8
2.17077e-12	0.908596	0.423	0.342	4.73249e-08	ARHGEF6	cluster8	sig	cluster8
4.21526e-12	0.83936	0.455	0.385	9.18969e-08	ATP6V0A2	cluster8	sig	cluster8
8.72514e-12	0.741321	0.515	0.45	1.90217e-07	RAB27B	cluster8	sig	cluster8
8.81469e-12	0.572946	0.628	0.592	1.92169e-07	ATXN1	cluster8	sig	cluster8
1.39599e-11	0.587346	0.735	0.746	3.04339e-07	TNIK	cluster8	sig	cluster8
3.09895e-11	0.850895	0.307	0.219	6.75602e-07	PVT1	cluster8	sig	cluster8
3.30614e-11	0.769238	0.395	0.309	7.20772e-07	HS6ST1	cluster8	sig	cluster8
4.29111e-11	-0.5686	0.278	0.428	9.35504e-07	NDEL1	cluster8	sig	cluster8
5.14912e-10	0.640691	0.494	0.434	1.12256e-05	ETV6	cluster8	sig	cluster8
6.20449e-10	0.663958	0.473	0.418	1.35264e-05	PRKCE	cluster8	sig	cluster8
1.05223e-09	0.59922	0.57	0.534	2.29398e-05	MCTP1	cluster8	sig	cluster8
4.2732e-09	0.794798	0.299	0.223	9.31601e-05	LYN	cluster8	sig	cluster8
4.6081e-09	0.684826	0.508	0.472	0.000100461	SGK1	cluster8	sig	cluster8
5.75148e-09	0.568471	0.566	0.535	0.000125388	BACE2	cluster8	sig	cluster8
5.16547e-08	0.793898	0.378	0.325	0.00112612	PPM1H	cluster8	sig	cluster8
6.59789e-08	0.775002	0.383	0.33	0.00143841	TTC7B	cluster8	sig	cluster8
1.15291e-07	0.610665	0.401	0.339	0.00251346	VWA5A	cluster8	sig	cluster8
4.23326e-07	0.8308	0.302	0.244	0.00922893	ADGRE2	cluster8	sig	cluster8
4.45544e-07	0.666244	0.43	0.382	0.0097133	SH3KBP1	cluster8	sig	cluster8
7.81832e-07	0.616063	0.575	0.571	0.0170447	HPGDS	cluster8	sig	cluster8
7.99999e-07	0.804498	0.409	0.371	0.0174408	NBEA	cluster8	sig	cluster8
8.00234e-07	0.628368	0.47	0.433	0.0174459	CD44	cluster8	sig	cluster8
2.05916e-06	0.609563	0.363	0.306	0.0448917	PLXDC2	cluster8	sig	cluster8
7.2203e-132	1.0435	0.973	0.953	1.5741e-127	NRXN1	cluster9	sig	cluster9
1.8416e-107	1.35839	0.902	0.827	4.0148e-103	XKR4	cluster9	sig	cluster9
4.5907e-101	1.8478	0.728	0.41	1.00083e-96	GRIK2	cluster9	sig	cluster9
5.44095e-84	1.06772	0.912	0.854	1.18618e-79	ADGRB3	cluster9	sig	cluster9
1.18227e-82	1.95946	0.65	0.344	2.57746e-78	IL1RAPL2	cluster9	sig	cluster9
2.00675e-61	-1.07187	0.28	0.615	4.37491e-57	FKBP5	cluster9	sig	cluster9
3.31617e-56	-1.05582	0.266	0.58	7.22958e-52	SPARCL1	cluster9	sig	cluster9
1.15275e-55	1.29443	0.573	0.311	2.51312e-51	GINS3	cluster9	sig	cluster9
2.85866e-50	-1.0574	0.513	0.715	6.23218e-46	LAMA2	cluster9	sig	cluster9
1.96389e-48	1.01815	0.742	0.58	4.28148e-44	SOX6	cluster9	sig	cluster9
5.16054e-48	-0.979986	0.426	0.672	1.12505e-43	NCAM1	cluster9	sig	cluster9
6.50362e-47	-1.14282	0.233	0.496	1.41785e-42	LGI4	cluster9	sig	cluster9
1.0025e-46	-0.697742	0.652	0.844	2.18555e-42	NEAT1	cluster9	sig	cluster9
6.22201e-45	1.31579	0.577	0.366	1.35646e-40	ARHGAP15	cluster9	sig	cluster9
2.08296e-44	1.31659	0.48	0.245	4.54106e-40	NAV2	cluster9	sig	cluster9
6.47316e-44	-0.986352	0.327	0.576	1.41121e-39	PDE4DIP	cluster9	sig	cluster9
1.37963e-42	-0.902152	0.224	0.501	3.00773e-38	MT-CO1	cluster9	sig	cluster9
1.17297e-40	-1.05808	0.207	0.456	2.55718e-36	CLMN	cluster9	sig	cluster9
5.79564e-40	-1.10203	0.208	0.449	1.26351e-35	LAMB1	cluster9	sig	cluster9
8.9796e-40	1.03746	0.62	0.423	1.95764e-35	PLXDC2	cluster9	sig	cluster9
4.06651e-38	1.81567	0.408	0.204	8.8654e-34	LRRC4C	cluster9	sig	cluster9
1.78825e-37	-1.03236	0.252	0.49	3.89855e-33	RYR2	cluster9	sig	cluster9
2.20681e-36	1.14656	0.507	0.31	4.81106e-32	PLEKHG1	cluster9	sig	cluster9
1.46566e-35	-0.994582	0.247	0.478	3.1953e-31	CD9	cluster9	sig	cluster9
5.61991e-33	-0.694706	0.571	0.745	1.2252e-28	LPP	cluster9	sig	cluster9
1.95085e-32	0.909384	0.777	0.678	4.25304e-28	KIRREL3	cluster9	sig	cluster9
9.52168e-32	-0.75021	0.305	0.536	2.07582e-27	ABCA6	cluster9	sig	cluster9
4.21303e-31	-0.799306	0.355	0.586	9.18482e-27	TIMP3	cluster9	sig	cluster9
2.81228e-30	0.906915	0.584	0.419	6.13105e-26	PTPRZ1	cluster9	sig	cluster9
3.6981e-30	0.67895	0.776	0.617	8.06224e-26	RBMS3	cluster9	sig	cluster9
2.21525e-29	0.723061	0.753	0.642	4.82947e-25	PRKCA	cluster9	sig	cluster9
7.809e-29	0.916539	0.593	0.444	1.70244e-24	CASC15	cluster9	sig	cluster9
2.5373e-28	-0.84456	0.204	0.412	5.53156e-24	PDZD2	cluster9	sig	cluster9
5.43458e-27	0.943933	0.551	0.388	1.18479e-22	GAB1	cluster9	sig	cluster9
8.62177e-27	0.896687	0.533	0.362	1.87963e-22	NAALADL2	cluster9	sig	cluster9
1.2359e-26	-0.756205	0.268	0.47	2.69439e-22	ABLIM1	cluster9	sig	cluster9
1.65214e-26	0.744998	0.724	0.631	3.60183e-22	ZEB2	cluster9	sig	cluster9
1.59138e-24	0.719881	0.732	0.663	3.46936e-20	ARHGAP24	cluster9	sig	cluster9
2.17471e-24	-0.525001	0.478	0.675	4.74109e-20	SAMHD1	cluster9	sig	cluster9
5.08438e-24	0.792249	0.668	0.558	1.10845e-19	RBMS1	cluster9	sig	cluster9
2.32151e-23	0.881756	0.516	0.363	5.06113e-19	ITGA1	cluster9	sig	cluster9
4.06922e-23	0.905955	0.422	0.26	8.8713e-19	SH3PXD2A	cluster9	sig	cluster9
4.86119e-23	-0.550169	0.341	0.554	1.05979e-18	ZBTB16	cluster9	sig	cluster9
4.87573e-23	0.815603	0.66	0.553	1.06296e-18	CADM1	cluster9	sig	cluster9
6.58337e-23	-0.519191	0.613	0.755	1.43524e-18	WSB1	cluster9	sig	cluster9
1.85122e-22	0.987574	0.472	0.327	4.03584e-18	ZEB1	cluster9	sig	cluster9
6.81948e-22	1.24022	0.385	0.231	1.48672e-17	LRRTM4	cluster9	sig	cluster9
1.13132e-21	-0.694022	0.218	0.394	2.46638e-17	SEMA3B	cluster9	sig	cluster9
5.54802e-21	0.842459	0.619	0.487	1.20952e-16	ST6GALNAC5	cluster9	sig	cluster9
4.6119e-20	-0.755908	0.288	0.452	1.00544e-15	USP53	cluster9	sig	cluster9
4.7793e-20	-0.675574	0.203	0.373	1.04194e-15	TACC1	cluster9	sig	cluster9
1.02914e-19	0.609219	0.835	0.781	2.24362e-15	FRMD4A	cluster9	sig	cluster9
8.14248e-19	0.635536	0.643	0.524	1.77514e-14	NKAIN3	cluster9	sig	cluster9
1.22783e-18	-0.718212	0.252	0.415	2.6768e-14	KANK1	cluster9	sig	cluster9
1.56334e-18	-0.533908	0.345	0.524	3.40824e-14	GSN	cluster9	sig	cluster9
6.04377e-18	-0.615184	0.272	0.434	1.3176e-13	PHACTR4	cluster9	sig	cluster9
1.87414e-17	0.90973	0.329	0.202	4.08582e-13	SYNE1	cluster9	sig	cluster9
7.48048e-17	-0.604472	0.43	0.593	1.63082e-12	TTN	cluster9	sig	cluster9
1.01561e-16	0.918019	0.43	0.313	2.21413e-12	MEF2C	cluster9	sig	cluster9
1.21852e-16	-0.555567	0.245	0.404	2.65649e-12	HSPG2	cluster9	sig	cluster9
2.79994e-16	0.609966	0.64	0.547	6.10414e-12	PTK2	cluster9	sig	cluster9
1.98148e-15	0.618078	0.688	0.596	4.31982e-11	FRMD5	cluster9	sig	cluster9
2.29652e-15	0.864915	0.335	0.215	5.00665e-11	DISC1	cluster9	sig	cluster9
2.75227e-15	0.744638	0.358	0.229	6.00023e-11	KCNH8	cluster9	sig	cluster9
1.27899e-14	0.743442	0.401	0.279	2.78833e-10	RASGEF1C	cluster9	sig	cluster9
1.42222e-14	-0.640619	0.218	0.356	3.10059e-10	AHNAK	cluster9	sig	cluster9
7.56633e-14	0.779053	0.434	0.33	1.64954e-09	COBL	cluster9	sig	cluster9
1.64289e-13	0.694445	0.401	0.283	3.58166e-09	AUTS2	cluster9	sig	cluster9
8.494e-13	0.908949	0.379	0.28	1.85178e-08	PPFIBP1	cluster9	sig	cluster9
1.30425e-12	0.668311	0.413	0.304	2.8434e-08	ST3GAL6	cluster9	sig	cluster9
5.89168e-12	0.601246	0.49	0.393	1.28444e-07	PDE8A	cluster9	sig	cluster9
6.41878e-12	0.758471	0.358	0.263	1.39936e-07	CDK14	cluster9	sig	cluster9
7.59515e-12	-0.549447	0.278	0.406	1.65582e-07	RABGAP1L	cluster9	sig	cluster9
1.06575e-11	-0.580591	0.218	0.338	2.32344e-07	DGKG	cluster9	sig	cluster9
1.27407e-11	0.643506	0.328	0.223	2.77761e-07	ASPA	cluster9	sig	cluster9
5.65859e-11	0.585011	0.522	0.449	1.23363e-06	GULP1	cluster9	sig	cluster9
6.98041e-11	0.607089	0.32	0.218	1.5218e-06	COL15A1	cluster9	sig	cluster9
9.5646e-11	0.668032	0.448	0.341	2.08518e-06	EXT1	cluster9	sig	cluster9
1.94308e-10	0.702402	0.411	0.319	4.2361e-06	COL28A1	cluster9	sig	cluster9
2.78441e-10	0.582457	0.448	0.356	6.07028e-06	LAMA4	cluster9	sig	cluster9
9.65117e-10	0.702105	0.579	0.536	2.10405e-05	NTM	cluster9	sig	cluster9
1.0686e-09	0.609701	0.324	0.234	2.32964e-05	JAK1	cluster9	sig	cluster9
2.75546e-09	0.674262	0.37	0.286	6.00719e-05	DOCK1	cluster9	sig	cluster9
1.31765e-08	0.544329	0.399	0.317	0.000287261	FNDC3A	cluster9	sig	cluster9
1.60935e-08	0.577013	0.422	0.344	0.000350855	MAML3	cluster9	sig	cluster9
2.09017e-08	0.570422	0.334	0.248	0.000455677	INSC	cluster9	sig	cluster9
3.88687e-08	0.537638	0.438	0.36	0.000847376	SIPA1L2	cluster9	sig	cluster9
4.66643e-08	0.52658	0.416	0.33	0.00101733	COL5A2	cluster9	sig	cluster9
8.39641e-08	0.530234	0.382	0.308	0.0018305	RAPGEF2	cluster9	sig	cluster9
1.26557e-07	0.505887	0.428	0.352	0.00275907	DLEU2	cluster9	sig	cluster9
1.69647e-07	0.54957	0.336	0.256	0.00369847	KHDRBS3	cluster9	sig	cluster9
2.56781e-07	0.516499	0.332	0.253	0.00559809	PRKCE	cluster9	sig	cluster9
7.99332e-07	0.517118	0.314	0.24	0.0174262	CYP7B1	cluster9	sig	cluster9
2.147e-06	0.547801	0.372	0.311	0.0468068	BICD1	cluster9	sig	cluster9
