# Supplementary material for: Integrated analysis reveals the dysfunction of intercellular communication and metabolic signals in dilated cardiomyopathy
Source: Heliyon. 2024 Feb 22;10(5):e26803. doi: 10.1016/j.heliyon.2024.e26803 (PMC10907783; doi:10.1016/j.heliyon.2024.e26803)
Supplement: Multimedia component 6 [file mmc6.xls]

## Sheet: clu0
	logFC	AveExpr	t	P.Value	adj.P.Val	B
Glutathione metabolism	-0.0228194	0.169455	-18.3064	2.41241e-69	1.73694e-67	146.171
Metabolism of xenobiotics by cytochrome P450	-0.0182439	0.0930237	-17.6724	4.56898e-65	1.64483e-63	136.349
Drug metabolism - cytochrome P450	-0.0177263	0.212449	-16.8841	6.68311e-60	1.60395e-58	124.493
Nicotinate and nicotinamide metabolism	-0.0273715	0.150315	-15.078	9.61198e-49	1.73016e-47	98.8939
Oxidative phosphorylation	-0.0202761	-0.0275692	-14.1713	1.62188e-43	2.3355e-42	86.9102
Fatty acid degradation	-0.0168744	0.127842	-13.0193	2.94847e-37	3.53817e-36	72.57
Glycolysis / Gluconeogenesis	-0.0148974	-0.00513818	-12.5978	4.46336e-35	4.59089e-34	67.5789
Tyrosine metabolism	-0.0136139	-0.104121	-11.5181	9.05321e-30	8.14789e-29	55.4379
Drug metabolism - other enzymes	-0.0110891	0.124044	-11.0719	1.07207e-27	8.57658e-27	50.699
Butanoate metabolism	-0.0226791	0.097247	-10.6427	9.06816e-26	6.52907e-25	46.2968
Arginine and proline metabolism	-0.0138876	-0.0726605	-9.97873	6.4084e-23	4.19459e-22	39.7944
Purine metabolism	-0.00726151	0.0718757	-9.53827	4.04607e-21	2.42764e-20	35.6902
Citrate cycle (TCA cycle)	-0.0161912	0.0606388	-8.93533	8.98301e-19	4.97521e-18	30.3472
Selenocompound metabolism	-0.0224901	0.114585	-8.08213	1.08884e-15	5.59973e-15	23.3394
Pyruvate metabolism	-0.0131811	-0.00651626	-7.30309	4.03814e-13	1.93831e-12	17.5173
Fructose and mannose metabolism	-0.0133208	0.0172147	-7.20279	8.31137e-13	3.74012e-12	16.8082
Cysteine and methionine metabolism	-0.00888743	-0.0342442	-7.15215	1.19247e-12	5.05046e-12	16.4538
Arachidonic acid metabolism	-0.00807475	-0.0468503	-6.78535	1.51964e-11	6.07856e-11	13.9575
Glycosaminoglycan biosynthesis - heparan sulfate / heparin	0.0132671	0.133408	6.6353	4.15452e-11	1.57434e-10	12.9725
Propanoate metabolism	-0.0151711	0.0674607	-5.84354	5.95043e-09	2.14215e-08	8.12548
Valine-leucine and isoleucine degradation	-0.00878255	0.139688	-5.69452	1.41991e-08	4.86828e-08	7.27958
Tryptophan metabolism	-0.00656917	0.0968728	-5.43533	6.13629e-08	2.00824e-07	5.85883
Glyoxylate and dicarboxylate metabolism	-0.00990338	0.073232	-5.29368	1.33005e-07	4.16362e-07	5.1095
Glycerophospholipid metabolism	-0.00582211	0.0227271	-4.86201	1.25241e-06	3.75722e-06	2.94484
Taurine and hypotaurine metabolism	-0.017767	-0.113217	-4.73948	2.29339e-06	6.60496e-06	2.36311
Fatty acid biosynthesis	-0.0151253	-0.100206	-4.69572	2.83687e-06	7.85593e-06	2.15886
Pyrimidine metabolism	-0.00417336	0.018298	-4.67546	3.12843e-06	8.34248e-06	2.06496
Phenylalanine metabolism	-0.00570375	-0.327795	-4.61614	4.15728e-06	1.06901e-05	1.79221
Glycosphingolipid biosynthesis - globo and isoglobo series	-0.013393	-0.188506	-4.51361	6.74314e-06	1.67416e-05	1.32888
Lysine degradation	-0.00652674	0.101144	-3.77992	0.000161468	0.000387524	-1.68832
Primary bile acid biosynthesis	0.00673468	0.0589272	3.71827	0.000206103	0.000478691	-1.9179
N-Glycan biosynthesis	-0.00488798	0.117859	-3.54514	0.000401408	0.000903168	-2.54272
Glycosphingolipid biosynthesis - lacto and neolacto series	-0.00584727	0.00583341	-3.50567	0.00046547	0.00101557	-2.68104
Folate biosynthesis	-0.00699723	0.03783	-3.47941	0.000513252	0.00108689	-2.77221
Ether lipid metabolism	-0.00574522	0.0473034	-3.44518	0.000582425	0.00119813	-2.89006
Glycosaminoglycan biosynthesis - keratan sulfate	-0.00895567	0.20671	-3.39116	0.000709489	0.00141898	-3.07371
Steroid biosynthesis	-0.00578302	0.0156744	-3.37931	0.000740597	0.00144116	-3.11359
Biosynthesis of unsaturated fatty acids	-0.00554978	0.0671777	-3.34564	0.000836087	0.00158417	-3.22622
Nitrogen metabolism	-0.00516759	0.0585244	-3.28288	0.0010452	0.0019296	-3.43314
Thiamine metabolism	0.00554921	0.253606	3.22153	0.00129553	0.00233195	-3.63167
One carbon pool by folate	-0.00713656	0.0227674	-3.11889	0.00184116	0.00323326	-3.95553
Galactose metabolism	-0.0044188	0.130005	-3.03918	0.00240294	0.00411932	-4.19988
Mannose type O-glycan biosynthesis	-0.00550304	0.192346	-3.03039	0.00247362	0.00414188	-4.22643
Terpenoid backbone biosynthesis	0.00414226	0.254927	2.66396	0.00778465	0.0127385	-5.2658
Mucin type O-glycan biosynthesis	0.00482226	0.0838981	2.58035	0.00994057	0.0159049	-5.48433
Starch and sucrose metabolism	-0.00367175	0.116254	-2.2535	0.0243354	0.0380903	-6.27223
Amino sugar and nucleotide sugar metabolism	-0.00266906	0.189022	-2.03886	0.0415954	0.0637206	-6.73196
Histidine metabolism	-0.00335788	-0.138947	-2.016	0.0439331	0.0658996	-6.77821
Glycosaminoglycan biosynthesis - chondroitin sulfate / dermatan sulfate	-0.00538089	0.102666	-1.80553	0.0711424	0.103794	-7.17976
beta-Alanine metabolism	-0.00249451	-0.0356232	-1.79957	0.0720792	0.103794	-7.19048
Linoleic acid metabolism	0.00218743	0.090704	1.64921	0.099262	0.136804	-7.44945
Glycosphingolipid biosynthesis - ganglio series	-0.00408477	0.138406	-1.63932	0.101304	0.136804	-7.46569
Alanine-aspartate and glutamate metabolism	-0.00212158	0.134518	-1.63866	0.101442	0.136804	-7.46678
Glycosaminoglycan degradation	-0.00337834	0.108058	-1.63311	0.102603	0.136804	-7.47584
Ascorbate and aldarate metabolism	0.0026151	0.228318	1.59629	0.110581	0.144761	-7.53523
Fatty acid elongation	-0.00194022	0.129718	-1.58188	0.113835	0.146359	-7.55811
Pentose phosphate pathway	-0.00242667	0.111382	-1.41835	0.156243	0.196753	-7.80321
Pentose and glucuronate interconversions	0.00180467	0.204135	1.41068	0.158495	0.196753	-7.81406
Pantothenate and CoA biosynthesis	-0.00292745	0.0575494	-1.34339	0.179299	0.218806	-7.90666
Other types of O-glycan biosynthesis	-0.00281924	0.0981113	-1.27456	0.202614	0.242569	-7.99671
Arginine biosynthesis	-0.00184806	-0.0108234	-1.26642	0.20551	0.242569	-8.00704
Sphingolipid metabolism	-0.00201947	-0.0800865	-1.20925	0.226709	0.263275	-8.07777
Glycine-serine and threonine metabolism	-0.00121082	-0.0403127	-1.1365	0.255884	0.292439	-8.16306
Steroid hormone biosynthesis	-0.00096116	0.104914	-0.855056	0.392622	0.4417	-8.44326
Ubiquinone and other terpenoid-quinone biosynthesis	-0.00208038	-0.124603	-0.840743	0.400592	0.443733	-8.45539
Inositol phosphate metabolism	0.00136675	0.00300793	0.733511	0.463333	0.505454	-8.53979
Other glycan degradation	-0.00132039	0.161349	-0.60449	0.545586	0.58284	-8.62611
Glycerolipid metabolism	0.000653506	0.061692	0.597172	0.55046	0.58284	-8.63051
Glycosylphosphatidylinositol (GPI)-anchor biosynthesis	-0.000607194	0.0665354	-0.259602	0.795198	0.829771	-8.77515
Porphyrin and chlorophyll metabolism	0.000238465	0.121306	0.175334	0.860835	0.88543	-8.79348
alpha-Linolenic acid metabolism	-0.000207397	0.146266	-0.125591	0.900069	0.912746	-8.80096
Retinol metabolism	2.95651e-05	0.109055	0.0288565	0.976982	0.976982	-8.80843

## Sheet: clu1
	logFC	AveExpr	t	P.Value	adj.P.Val	B
Oxidative phosphorylation	-0.0371762	0.01605	-17.5181	4.84218e-64	3.48637e-62	134.095
Arginine and proline metabolism	-0.0317315	-0.030938	-16.1899	1.69131e-55	6.0887e-54	114.488
Pyruvate metabolism	-0.0379241	0.0588487	-13.6279	1.6489e-40	3.95737e-39	80.1216
Glycolysis / Gluconeogenesis	-0.0178895	0.0191909	-10.915	5.52525e-27	9.94544e-26	49.176
Linoleic acid metabolism	0.0158726	0.0883699	10.4086	9.55832e-25	1.3764e-23	44.0658
Citrate cycle (TCA cycle)	-0.0305111	0.137319	-10.2912	3.06331e-24	3.67597e-23	42.9115
Propanoate metabolism	-0.0361333	0.14747	-10.0311	3.87268e-23	3.98333e-22	40.3978
Phenylalanine metabolism	-0.0238798	-0.277845	-9.19135	9.417e-20	8.4753e-19	32.6816
Cysteine and methionine metabolism	-0.0136515	-0.0127814	-8.85571	1.79065e-18	1.43252e-17	29.7706
Glutathione metabolism	-0.0118002	0.164332	-8.82615	2.31001e-18	1.66321e-17	29.519
Fatty acid biosynthesis	-0.0304673	-0.0438814	-8.5169	3.16694e-17	2.07291e-16	26.9338
Arginine biosynthesis	-0.0163858	0.0095991	-7.62435	3.76231e-14	2.25738e-13	19.9563
Retinol metabolism	0.00758202	0.0915894	7.58308	5.13032e-14	2.84141e-13	19.6512
Glycosaminoglycan biosynthesis - heparan sulfate / heparin	0.0147241	0.120281	7.43986	1.48711e-13	7.64802e-13	18.6047
Biosynthesis of unsaturated fatty acids	-0.0152876	0.100443	-6.54766	7.40475e-11	3.55428e-10	12.5128
Fatty acid degradation	-0.0111447	0.153184	-6.39242	2.02564e-10	9.11537e-10	11.5287
Fatty acid elongation	-0.011477	0.167952	-6.26447	4.56585e-10	1.93377e-09	10.7347
Butanoate metabolism	-0.0099204	0.0645373	-6.03956	1.83708e-09	7.34833e-09	9.37643
Glyoxylate and dicarboxylate metabolism	-0.0159901	0.131092	-5.62996	2.05649e-08	7.793e-08	7.02593
Taurine and hypotaurine metabolism	-0.0201759	-0.121154	-5.53245	3.57191e-08	1.28589e-07	6.48994
Fructose and mannose metabolism	-0.0115574	0.0238647	-5.48227	4.72946e-08	1.62153e-07	6.21763
Lysine degradation	-0.00938282	0.104045	-5.25798	1.61171e-07	5.27469e-07	5.02998
Tyrosine metabolism	-0.00787356	-0.0908211	-5.20284	2.16307e-07	6.77135e-07	4.74542
alpha-Linolenic acid metabolism	0.00998183	0.144662	4.91717	9.49515e-07	2.84855e-06	3.31787
Valine-leucine and isoleucine degradation	-0.0089093	0.158607	-4.84531	1.36119e-06	3.92022e-06	2.97115
Ascorbate and aldarate metabolism	0.00767249	0.224481	4.54492	5.82323e-06	1.61259e-05	1.57584
Folate biosynthesis	-0.00778161	0.0389559	-4.38442	1.22317e-05	3.26179e-05	0.866164
Alanine-aspartate and glutamate metabolism	-0.00625642	0.136009	-4.35735	1.38304e-05	3.55639e-05	0.748912
Glycosphingolipid biosynthesis - ganglio series	0.0115227	0.149141	4.32551	1.59657e-05	3.96389e-05	0.611951
Arachidonic acid metabolism	0.00449815	-0.0617873	4.17397	3.12144e-05	7.49146e-05	-0.0264441
Glycosaminoglycan degradation	0.00807363	0.0982899	4.03964	5.55521e-05	0.000129024	-0.573629
Amino sugar and nucleotide sugar metabolism	0.00540796	0.182536	3.97233	7.36907e-05	0.000165804	-0.841209
Sphingolipid metabolism	-0.00675398	-0.0603652	-3.55692	0.000383944	0.000837696	-2.39439
Glycerophospholipid metabolism	-0.00484113	0.0439314	-3.38387	0.000728485	0.00154267	-2.99149
Porphyrin and chlorophyll metabolism	-0.00516897	0.134227	-3.1579	0.00161278	0.00331772	-3.72685
Other types of O-glycan biosynthesis	0.00731212	0.105271	3.09346	0.00200567	0.00401134	-3.92733
One carbon pool by folate	-0.00695927	0.0227084	-2.93569	0.00336599	0.00655004	-4.4009
Tryptophan metabolism	-0.00423654	0.118299	-2.89067	0.00388556	0.00736212	-4.53152
Steroid hormone biosynthesis	0.00307058	0.0913051	2.81882	0.00486748	0.00898611	-4.73587
Glycosphingolipid biosynthesis - globo and isoglobo series	-0.00900877	-0.163048	-2.77484	0.00557419	0.0100335	-4.85842
Purine metabolism	-0.0020768	0.0859303	-2.71408	0.00670306	0.0117712	-5.02459
Starch and sucrose metabolism	0.00546399	0.148365	2.5789	0.0099824	0.0171127	-5.38117
Pentose phosphate pathway	-0.00509758	0.132034	-2.50706	0.0122527	0.0205161	-5.56331
Glycosaminoglycan biosynthesis - chondroitin sulfate / dermatan sulfate	-0.00526684	0.067568	-2.28756	0.0222671	0.036437	-6.08813
Ether lipid metabolism	-0.00369851	0.0542751	-2.14111	0.0323854	0.0516081	-6.41169
Galactose metabolism	-0.0035164	0.140316	-2.1339	0.0329718	0.0516081	-6.42707
Glycine-serine and threonine metabolism	-0.0025104	-0.0344248	-2.08257	0.0374173	0.0573201	-6.53508
Selenocompound metabolism	0.0054092	0.10789	2.02881	0.0426093	0.0639139	-6.64537
Terpenoid backbone biosynthesis	0.00354251	0.260507	1.92957	0.0538015	0.0776978	-6.84146
Mannose type O-glycan biosynthesis	0.00367439	0.193382	1.92832	0.0539568	0.0776978	-6.84387
Inositol phosphate metabolism	0.00316323	0.00371699	1.71045	0.0873367	0.123299	-7.23968
Pantothenate and CoA biosynthesis	-0.00320436	0.0392012	-1.60298	0.109096	0.151056	-7.41753
Nicotinate and nicotinamide metabolism	-0.00279843	0.151722	-1.49933	0.133945	0.181963	-7.57815
Mucin type O-glycan biosynthesis	0.00289451	0.082791	1.48614	0.137398	0.183198	-7.59782
Nitrogen metabolism	0.00199536	0.0489172	1.22393	0.221124	0.289472	-7.95289
Glycosaminoglycan biosynthesis - keratan sulfate	-0.00284415	0.218719	-1.1175	0.263916	0.33932	-8.07743
Other glycan degradation	-0.00247125	0.168121	-1.02397	0.305972	0.386491	-8.17753
N-Glycan biosynthesis	-0.00142311	0.118079	-0.976498	0.328935	0.408334	-8.225
Drug metabolism - cytochrome P450	0.000919581	0.198974	0.92167	0.356812	0.435432	-8.27703
Histidine metabolism	-0.00112891	-0.136519	-0.648622	0.516657	0.619989	-8.49139
Pentose and glucuronate interconversions	0.000775119	0.199167	0.573718	0.566223	0.668329	-8.53717
Ubiquinone and other terpenoid-quinone biosynthesis	-0.00139843	-0.118767	-0.495032	0.620632	0.720734	-8.57923
Steroid biosynthesis	-0.000724712	0.0107354	-0.414271	0.67872	0.77568	-8.61595
beta-Alanine metabolism	0.000564863	-0.0319883	0.354908	0.722696	0.813033	-8.63878
Metabolism of xenobiotics by cytochrome P450	0.000299796	0.0742863	0.311642	0.755345	0.83669	-8.6532
Glycosylphosphatidylinositol (GPI)-anchor biosynthesis	0.000551416	0.0566433	0.239986	0.810366	0.884035	-8.67297
Glycosphingolipid biosynthesis - lacto and neolacto series	-0.000292028	0.0196297	-0.168119	0.866507	0.914962	-8.68764
Primary bile acid biosynthesis	0.000291363	0.0491807	0.165856	0.868287	0.914962	-8.68802
Glycerolipid metabolism	0.00019311	0.0817244	0.154998	0.876838	0.914962	-8.68976
Thiamine metabolism	-0.000236736	0.252627	-0.122114	0.902821	0.928616	-8.69432
Pyrimidine metabolism	4.30608e-05	0.0122871	0.0449794	0.964128	0.977708	-8.70076
Drug metabolism - other enzymes	1.58231e-05	0.111781	0.0155923	0.987561	0.987561	-8.70165

## Sheet: clu2
	logFC	AveExpr	t	P.Value	adj.P.Val	B
Oxidative phosphorylation	-0.0219943	-0.0210709	-15.1171	5.65166e-49	4.0692e-47	99.2095
Glycolysis / Gluconeogenesis	-0.00975699	-0.00768356	-8.85085	1.86748e-18	6.72291e-17	29.4049
Arginine and proline metabolism	-0.00913363	-0.0789791	-8.64195	1.10997e-17	2.66392e-16	27.6443
Citrate cycle (TCA cycle)	-0.0131494	0.0634975	-7.82102	8.40493e-15	1.51289e-13	21.1062
Steroid hormone biosynthesis	0.00554227	0.107807	6.91155	6.41969e-12	9.24435e-11	14.5817
Glutathione metabolism	-0.00693685	0.167338	-6.75906	1.81527e-11	2.17833e-10	13.5628
Nicotinate and nicotinamide metabolism	-0.0101295	0.145551	-6.71618	2.4223e-11	2.49151e-10	13.2802
Taurine and hypotaurine metabolism	-0.0267108	-0.0976318	-6.61654	4.70466e-11	4.2342e-10	12.6302
Ascorbate and aldarate metabolism	0.00672041	0.230358	6.53431	8.08153e-11	6.46522e-10	12.1007
Retinol metabolism	0.00453508	0.108069	6.41889	1.70888e-10	1.23039e-09	11.3682
Fructose and mannose metabolism	-0.0091745	0.00965344	-5.83011	6.44137e-09	4.21617e-08	7.82738
Mucin type O-glycan biosynthesis	0.00709456	0.0598007	5.60618	2.35488e-08	1.41293e-07	6.56703
Linoleic acid metabolism	0.00651919	0.105134	5.25886	1.60414e-07	8.88446e-07	4.70697
Propanoate metabolism	-0.0109499	0.045403	-5.20009	2.19498e-07	1.12885e-06	4.40367
Glyoxylate and dicarboxylate metabolism	-0.00826411	0.0675267	-5.16592	2.63001e-07	1.2624e-06	4.22888
Pyruvate metabolism	-0.00776602	-0.0149327	-5.01209	5.85735e-07	2.63581e-06	3.45576
Folate biosynthesis	-0.0080079	0.0519627	-4.75646	2.11073e-06	8.93956e-06	2.22145
Primary bile acid biosynthesis	0.0065851	0.0563054	4.68544	2.98135e-06	1.19254e-05	1.88975
Arachidonic acid metabolism	-0.0044598	-0.0489278	-4.56542	5.28765e-06	2.00374e-05	1.34024
Other types of O-glycan biosynthesis	-0.00649494	0.0806934	-3.98389	7.02218e-05	0.000252798	-1.12391
Phenylalanine metabolism	-0.00450998	-0.324147	-3.93144	8.73102e-05	0.000299349	-1.32996
Steroid biosynthesis	-0.00574078	0.0268518	-3.85138	0.000121146	0.000396478	-1.63927
Cysteine and methionine metabolism	-0.00384133	-0.0354417	-3.8102	0.000143042	0.000447785	-1.79592
Drug metabolism - cytochrome P450	0.00269517	0.207928	3.71545	0.000208399	0.000625197	-2.15006
Selenocompound metabolism	-0.00781514	0.0987681	-3.63325	0.000286921	0.000826333	-2.4502
Purine metabolism	-0.00266736	0.0901039	-3.55304	0.000389619	0.0010603	-2.73665
Glycosylphosphatidylinositol (GPI)-anchor biosynthesis	0.0067723	0.0588619	3.54766	0.000397613	0.0010603	-2.75564
One carbon pool by folate	-0.0059933	0.016313	-3.45514	0.000561461	0.00144376	-3.07773
Pyrimidine metabolism	-0.00289524	0.021194	-3.41635	0.000647327	0.00160716	-3.21026
Pentose and glucuronate interconversions	0.00305218	0.210542	3.33149	0.000879533	0.00211088	-3.49508
N-Glycan biosynthesis	-0.00341807	0.109576	-3.11643	0.00185654	0.00431197	-4.18509
Sphingolipid metabolism	-0.00391489	-0.0833051	-2.81161	0.00497748	0.0111993	-5.08494
Pentose phosphate pathway	-0.00433215	0.114271	-2.79507	0.0052383	0.011429	-5.13113
Glycosphingolipid biosynthesis - ganglio series	0.00467778	0.120384	2.70245	0.00694105	0.0146947	-5.38485
Thiamine metabolism	0.00334356	0.259109	2.69286	0.00714325	0.0146947	-5.41065
alpha-Linolenic acid metabolism	0.00389192	0.158362	2.47081	0.0135635	0.027127	-5.98225
Fatty acid degradation	-0.00236398	0.118674	-2.35059	0.0188403	0.0366623	-6.27133
Metabolism of xenobiotics by cytochrome P450	0.0015803	0.0856434	2.303	0.021381	0.0405114	-6.3818
Porphyrin and chlorophyll metabolism	-0.00245478	0.129239	-2.26903	0.0233723	0.0422798	-6.45927
Lysine degradation	-0.00319437	0.0889715	-2.26712	0.0234888	0.0422798	-6.46359
Histidine metabolism	0.00237771	-0.145636	2.21054	0.0271803	0.0477312	-6.59
Galactose metabolism	-0.00249823	0.12887	-2.11702	0.0343809	0.0589386	-6.79195
Glycosaminoglycan biosynthesis - keratan sulfate	-0.00383055	0.192741	-1.95925	0.050222	0.0840927	-7.11296
Terpenoid backbone biosynthesis	0.00256597	0.260561	1.93991	0.052531	0.0859598	-7.15061
Glycosaminoglycan biosynthesis - chondroitin sulfate / dermatan sulfate	-0.00396421	0.063927	-1.92573	0.054279	0.0868463	-7.17797
Glycerolipid metabolism	-0.00186498	0.0712544	-1.9001	0.0575638	0.0900998	-7.22694
Arginine biosynthesis	-0.00211156	-0.0112709	-1.70842	0.0877132	0.134369	-7.57233
Tryptophan metabolism	0.00129027	0.0944009	1.57966	0.114343	0.171514	-7.78381
Butanoate metabolism	0.00159591	0.0543853	1.42116	0.155425	0.228379	-8.02144
Glycosaminoglycan biosynthesis - heparan sulfate / heparin	0.00171598	0.11124	1.12861	0.259199	0.373246	-8.39424
Alanine-aspartate and glutamate metabolism	0.00113807	0.133754	1.0875	0.276949	0.390987	-8.43978
Starch and sucrose metabolism	0.00155227	0.119985	1.05268	0.292617	0.405162	-8.47704
Other glycan degradation	0.00169393	0.161553	0.947823	0.343334	0.466416	-8.5819
Inositol phosphate metabolism	-0.00130374	0.0181279	-0.735958	0.461842	0.614267	-8.76027
Biosynthesis of unsaturated fatty acids	-0.00111437	0.0784655	-0.711611	0.476788	0.614267	-8.77789
Glycine-serine and threonine metabolism	-0.000585695	-0.0357498	-0.710038	0.477763	0.614267	-8.77901
Pantothenate and CoA biosynthesis	0.00168241	0.0734046	0.687137	0.492076	0.62157	-8.79501
Glycosphingolipid biosynthesis - globo and isoglobo series	-0.00143542	-0.208513	-0.658501	0.510292	0.633466	-8.81428
Amino sugar and nucleotide sugar metabolism	0.000666956	0.185274	0.603684	0.546122	0.666454	-8.84888
Nitrogen metabolism	0.000647327	0.0585057	0.547187	0.584311	0.699305	-8.8814
Tyrosine metabolism	-0.000489493	-0.107795	-0.535351	0.592467	0.699305	-8.8878
Glycosphingolipid biosynthesis - lacto and neolacto series	-0.000554801	-0.00326408	-0.487787	0.625754	0.726682	-8.91214
Ubiquinone and other terpenoid-quinone biosynthesis	0.000845304	-0.123959	0.403338	0.686743	0.784849	-8.94978
Mannose type O-glycan biosynthesis	-0.000475677	0.192255	-0.336483	0.736542	0.828609	-8.97451
Glycerophospholipid metabolism	0.000299064	0.0200424	0.310708	0.756055	0.837476	-8.98286
Valine-leucine and isoleucine degradation	-0.000331685	0.124338	-0.294001	0.768787	0.838677	-8.98791
Glycosaminoglycan degradation	0.00046049	0.103074	0.265241	0.790851	0.84987	-8.99596
Fatty acid elongation	0.000255404	0.143018	0.22649	0.820843	0.869128	-9.00549
beta-Alanine metabolism	-0.000273106	-0.0322288	-0.202466	0.839573	0.876076	-9.01064
Ether lipid metabolism	-0.000185898	0.0339901	-0.140919	0.887948	0.913318	-9.02121
Drug metabolism - other enzymes	-5.4071e-05	0.125634	-0.0647424	0.948386	0.961743	-9.02905
Fatty acid biosynthesis	-7.22161e-05	-0.117128	-0.0276965	0.977907	0.977907	-9.03076

## Sheet: clu3
	logFC	AveExpr	t	P.Value	adj.P.Val	B
Oxidative phosphorylation	-0.0231802	-0.022294	-14.5831	7.39525e-46	5.32458e-44	92.1281
Ascorbate and aldarate metabolism	0.0097244	0.224335	9.25553	5.30379e-20	1.90937e-18	32.9924
Glycolysis / Gluconeogenesis	-0.00886681	-0.0127437	-8.06976	1.20152e-15	2.88366e-14	23.0898
Retinol metabolism	0.00614671	0.103581	7.55411	6.37301e-14	1.14714e-12	19.1795
Mannose type O-glycan biosynthesis	0.0104522	0.19039	6.98077	3.97715e-12	5.7271e-11	15.1186
Pyruvate metabolism	-0.0109151	-0.0151685	-6.70112	2.67965e-11	3.21558e-10	13.2486
Linoleic acid metabolism	0.00815133	0.090612	6.28553	3.99868e-10	4.11293e-09	10.6049
Arginine and proline metabolism	-0.00741681	-0.0749913	-6.23084	5.63979e-10	5.07581e-09	10.269
Citrate cycle (TCA cycle)	-0.0093258	0.05475	-5.81964	6.85082e-09	5.48066e-08	7.83484
Drug metabolism - cytochrome P450	0.00401555	0.205225	4.71803	2.54599e-06	1.83311e-05	2.10888
Selenocompound metabolism	-0.0118555	0.10819	-4.63374	3.82228e-06	2.50185e-05	1.7189
Glycosaminoglycan biosynthesis - heparan sulfate / heparin	0.00764709	0.127109	4.61088	4.26277e-06	2.55766e-05	1.6143
Pentose and glucuronate interconversions	0.00503477	0.208435	4.5352	6.09521e-06	3.37581e-05	1.27168
alpha-Linolenic acid metabolism	0.00707068	0.142847	4.34738	1.44682e-05	7.04218e-05	0.445359
Porphyrin and chlorophyll metabolism	0.00460414	0.122757	4.34429	1.46712e-05	7.04218e-05	0.432062
Pentose phosphate pathway	-0.00649116	0.107711	-4.32942	1.56877e-05	7.05947e-05	0.368153
Glycosphingolipid biosynthesis - lacto and neolacto series	0.00600051	0.000806606	4.24327	2.30332e-05	9.75523e-05	0.00213507
Propanoate metabolism	-0.00859724	0.0417798	-4.2026	2.75459e-05	0.000110183	-0.168154
Metabolism of xenobiotics by cytochrome P450	0.00326696	0.0817637	4.17765	3.07194e-05	0.00011641	-0.271864
Fructose and mannose metabolism	-0.00685904	0.0196919	-3.85284	0.000120429	0.000433546	-1.56604
Tyrosine metabolism	-0.0028431	-0.110223	-3.44021	0.000593176	0.00203375	-3.06126
N-Glycan biosynthesis	-0.0044315	0.123254	-3.37147	0.000761888	0.00249345	-3.2941
Terpenoid backbone biosynthesis	0.00472009	0.259529	3.25342	0.00115923	0.00353366	-3.68315
Arginine biosynthesis	-0.00528638	-0.00181136	-3.24885	0.00117789	0.00353366	-3.69791
Drug metabolism - other enzymes	0.00264133	0.11929	3.20078	0.00139201	0.00400898	-3.85218
Glyoxylate and dicarboxylate metabolism	-0.00555819	0.0681161	-3.09541	0.0019926	0.00551798	-4.18238
Nitrogen metabolism	0.00637154	0.0870764	2.9416	0.0033027	0.00880721	-4.64471
One carbon pool by folate	0.0047839	0.00653028	2.87662	0.00406218	0.0104456	-4.83303
beta-Alanine metabolism	0.00307156	-0.0422104	2.86264	0.00424498	0.0105393	-4.87299
Glycine-serine and threonine metabolism	0.00235291	-0.0400104	2.80992	0.00500349	0.0120084	-5.02195
Steroid hormone biosynthesis	0.00228706	0.102156	2.7566	0.00589348	0.0136881	-5.16983
Ether lipid metabolism	0.00406101	0.0349218	2.72372	0.00651125	0.0146503	-5.25964
Taurine and hypotaurine metabolism	-0.00646559	-0.141043	-2.68564	0.00729887	0.0159248	-5.36229
Nicotinate and nicotinamide metabolism	-0.00362001	0.131423	-2.60366	0.00929163	0.0196764	-5.57842
Glycerolipid metabolism	0.00272422	0.0770011	2.50429	0.0123487	0.025403	-5.83146
Tryptophan metabolism	0.0021389	0.0947452	2.18055	0.0293326	0.0586652	-6.58797
Galactose metabolism	0.00282678	0.131884	2.07066	0.0385187	0.0749552	-6.82111
Glycosaminoglycan biosynthesis - keratan sulfate	0.00611293	0.230174	2.03935	0.0415459	0.0787185	-6.88533
Fatty acid biosynthesis	-0.00564918	-0.0945487	-1.7733	0.0763308	0.138503	-7.39176
Phenylalanine metabolism	-0.00192911	-0.326219	-1.7696	0.0769459	0.138503	-7.39831
Histidine metabolism	0.00216176	-0.145775	1.75	0.0802706	0.140963	-7.43275
Primary bile acid biosynthesis	0.00213342	0.0454621	1.67098	0.0948812	0.161634	-7.56776
Biosynthesis of unsaturated fatty acids	-0.00263434	0.0739427	-1.66269	0.0965312	0.161634	-7.58158
Fatty acid elongation	-0.00216851	0.144671	-1.65156	0.0987814	0.161642	-7.6
Starch and sucrose metabolism	-0.00187708	0.108606	-1.45934	0.144628	0.231405	-7.89873
Pantothenate and CoA biosynthesis	-0.00261469	0.0479275	-1.41864	0.156159	0.239649	-7.95725
Fatty acid degradation	-0.00157321	0.119903	-1.41769	0.156437	0.239649	-7.9586
Other types of O-glycan biosynthesis	0.00272219	0.0921266	1.3859	0.165932	0.244353	-8.00314
Arachidonic acid metabolism	-0.001291	-0.0589518	-1.38294	0.166838	0.244353	-8.00723
Folate biosynthesis	-0.00257868	0.0398441	-1.3737	0.169689	0.244353	-8.01996
Amino sugar and nucleotide sugar metabolism	0.00149892	0.183271	1.32827	0.18424	0.260103	-8.08129
Steroid biosynthesis	-0.00172874	0.02307	-0.97241	0.330964	0.458258	-8.49052
Glutathione metabolism	-0.000936134	0.160159	-0.951398	0.341517	0.463948	-8.51073
Glycosylphosphatidylinositol (GPI)-anchor biosynthesis	-0.00157548	0.0503066	-0.834409	0.40415	0.538867	-8.61518
Ubiquinone and other terpenoid-quinone biosynthesis	-0.00176333	-0.126108	-0.791157	0.428946	0.561529	-8.65034
Glycosphingolipid biosynthesis - ganglio series	0.00156526	0.151371	0.685454	0.493137	0.634033	-8.72838
Cysteine and methionine metabolism	0.000678311	-0.037242	0.621342	0.534445	0.675088	-8.77028
Mucin type O-glycan biosynthesis	0.00127202	0.11144	0.591201	0.554452	0.688286	-8.78855
Butanoate metabolism	0.000611892	0.0432014	0.559436	0.575926	0.690875	-8.80683
Glycosaminoglycan biosynthesis - chondroitin sulfate / dermatan sulfate	-0.00131177	0.0790084	-0.553463	0.580008	0.690875	-8.81016
Other glycan degradation	0.00109709	0.162273	0.545712	0.585324	0.690875	-8.81442
Purine metabolism	0.000297331	0.0656378	0.446803	0.655066	0.760722	-8.86351
Sphingolipid metabolism	-0.000648519	-0.072959	-0.394002	0.693621	0.776576	-8.88572
Thiamine metabolism	-0.000647391	0.264106	-0.388583	0.697626	0.776576	-8.88784
Glycosphingolipid biosynthesis - globo and isoglobo series	-0.00114221	-0.188935	-0.383923	0.701076	0.776576	-8.88964
Glycosaminoglycan degradation	-0.000541185	0.106965	-0.293279	0.769339	0.839279	-8.92034
Lysine degradation	0.000343057	0.0892446	0.2327	0.816018	0.876915	-8.93627
Valine-leucine and isoleucine degradation	-0.000245317	0.119029	-0.213101	0.83127	0.880168	-8.94064
Inositol phosphate metabolism	-0.000339836	0.0185464	-0.174064	0.861832	0.899303	-8.9482
Glycerophospholipid metabolism	0.000153651	0.0214041	0.138675	0.889721	0.912084	-8.95374
Alanine-aspartate and glutamate metabolism	-0.000145116	0.132033	-0.126415	0.899416	0.912084	-8.95536
Pyrimidine metabolism	-3.55559e-05	0.0170486	-0.0438794	0.965005	0.965005	-8.96239

## Sheet: clu4
	logFC	AveExpr	t	P.Value	adj.P.Val	B
Oxidative phosphorylation	-0.0289529	-0.0113912	-17.7606	1.17878e-65	8.4872e-64	137.73
Glycolysis / Gluconeogenesis	-0.0189178	-0.000447487	-14.218	8.8553e-44	3.18791e-42	87.5432
Retinol metabolism	0.013399	0.0946077	13.4792	1.05455e-39	2.53091e-38	78.2041
Linoleic acid metabolism	0.0162684	0.0804986	12.7335	9.01097e-36	1.62197e-34	69.2005
Drug metabolism - cytochrome P450	0.0108999	0.194044	10.2596	4.18129e-24	6.02105e-23	42.5302
Pyruvate metabolism	-0.0207451	4.04922e-05	-10.2382	5.16169e-24	6.19403e-23	42.3214
Arginine and proline metabolism	-0.0142945	-0.062041	-9.97793	6.45858e-23	6.64311e-22	39.8181
Fructose and mannose metabolism	-0.020977	0.0303329	-9.75155	5.5506e-22	4.99554e-21	37.6879
Inositol phosphate metabolism	-0.0201443	0.0121141	-9.65431	1.37973e-21	1.10378e-20	36.7865
Steroid hormone biosynthesis	0.00970608	0.0912521	9.14123	1.47097e-19	1.0591e-18	32.1672
Ascorbate and aldarate metabolism	0.0126846	0.217597	8.59513	1.64608e-17	1.07743e-16	27.5062
Glycosphingolipid biosynthesis - lacto and neolacto series	0.00975034	-0.0114352	8.29109	2.03092e-16	1.21855e-15	25.0267
Citrate cycle (TCA cycle)	-0.0158711	0.0710434	-8.09786	9.60905e-16	5.32194e-15	23.4942
alpha-Linolenic acid metabolism	0.0119078	0.136586	7.39257	2.10455e-13	1.08234e-12	18.1894
Metabolism of xenobiotics by cytochrome P450	0.00696591	0.0740003	7.33487	3.20662e-13	1.53918e-12	17.7755
Glycerophospholipid metabolism	-0.0103027	0.0375982	-7.05673	2.33945e-12	1.05275e-11	15.8241
Lysine degradation	-0.0133097	0.11366	-6.87178	8.43534e-12	3.57261e-11	14.5661
Sphingolipid metabolism	-0.0128932	-0.0546554	-6.54167	7.70109e-11	3.08043e-10	12.4002
Fatty acid degradation	-0.00827489	0.124174	-6.45199	1.38032e-10	5.2307e-10	11.8295
Glycosaminoglycan biosynthesis - chondroitin sulfate / dermatan sulfate	-0.0217676	0.149129	-6.38408	2.13673e-10	7.69224e-10	11.4023
Primary bile acid biosynthesis	0.00928293	0.0408816	6.29393	3.79163e-10	1.29999e-09	10.842
Butanoate metabolism	0.00875832	0.0427899	6.2128	6.3128e-10	2.06601e-09	10.3442
Pentose phosphate pathway	-0.0108848	0.116138	-6.1393	9.96614e-10	3.11984e-09	9.89858
Mannose type O-glycan biosynthesis	0.0102215	0.18482	6.08649	1.37926e-09	4.13779e-09	9.58162
Pyrimidine metabolism	-0.00620012	0.0246397	-6.00504	2.2654e-09	6.52435e-09	9.09787
Galactose metabolism	-0.00995996	0.143748	-5.68472	1.50235e-08	4.16036e-08	7.2566
Glyoxylate and dicarboxylate metabolism	-0.0125846	0.0829841	-5.67737	1.56731e-08	4.17949e-08	7.21547
Selenocompound metabolism	-0.0175163	0.127996	-5.63097	2.04458e-08	5.2575e-08	6.9572
Alanine-aspartate and glutamate metabolism	0.00716118	0.126771	5.41907	6.71255e-08	1.66656e-07	5.80371
Fatty acid biosynthesis	-0.0169605	-0.0996444	-5.35556	9.5085e-08	2.28204e-07	5.46634
Terpenoid backbone biosynthesis	0.0084615	0.254394	5.18922	2.32518e-07	5.40042e-07	4.60109
Purine metabolism	-0.00404512	0.0708127	-5.12893	3.19482e-07	7.18834e-07	4.29407
Glycosphingolipid biosynthesis - globo and isoglobo series	-0.0153854	-0.171422	-5.01894	5.6548e-07	1.23378e-06	3.74292
Other glycan degradation	-0.0150223	0.208586	-4.94269	8.34566e-07	1.76732e-06	3.36767
Propanoate metabolism	-0.0106143	0.0451531	-4.61176	4.24488e-06	8.73233e-06	1.80417
Starch and sucrose metabolism	-0.00802111	0.120759	-4.47535	8.05692e-06	1.61138e-05	1.19053
Nicotinate and nicotinamide metabolism	-0.00735714	0.144357	-4.19916	2.79638e-05	5.44161e-05	0.00348586
Glycine-serine and threonine metabolism	0.00446629	-0.0405148	3.85316	0.000120272	0.000227885	-1.37874
Amino sugar and nucleotide sugar metabolism	-0.0050859	0.190528	-3.7425	0.000187329	0.000345838	-1.79611
Glycosaminoglycan biosynthesis - heparan sulfate / heparin	-0.00720894	0.115793	-3.65171	0.000267187	0.000480937	-2.1296
Glycosaminoglycan degradation	-0.00946275	0.131899	-3.62767	0.000293141	0.000514785	-2.21652
Biosynthesis of unsaturated fatty acids	-0.00565647	0.0691925	-3.0565	0.00226896	0.00388965	-4.11528
Glycerolipid metabolism	-0.00372233	0.0663065	-3.01571	0.00259603	0.00434684	-4.23859
Glycosphingolipid biosynthesis - ganglio series	-0.00809491	0.158543	-3.00257	0.00271026	0.00443497	-4.27797
Other types of O-glycan biosynthesis	-0.00721413	0.111853	-2.95792	0.00313349	0.00501358	-4.41047
Pentose and glucuronate interconversions	0.00413658	0.211759	2.82833	0.00472574	0.00739681	-4.78394
Steroid biosynthesis	0.00451978	0.0145762	2.72845	0.00641884	0.00983311	-5.06044
Cysteine and methionine metabolism	-0.00335227	-0.0216059	-2.27123	0.0232387	0.034858	-6.20013
Histidine metabolism	-0.00353119	-0.137792	-2.15049	0.0316361	0.0464857	-6.4665
One carbon pool by folate	-0.00395876	0.0248507	-1.59247	0.111437	0.160469	-7.50923
Arachidonic acid metabolism	-0.00157552	-0.047562	-1.53971	0.12379	0.174762	-7.59179
Tyrosine metabolism	0.00182872	-0.114474	1.5275	0.126796	0.175563	-7.6105
Drug metabolism - other enzymes	0.00149224	0.117908	1.42807	0.153428	0.20843	-7.7573
Fatty acid elongation	-0.00173202	0.135645	-1.2233	0.22136	0.295147	-8.0286
Taurine and hypotaurine metabolism	0.00302276	-0.145271	1.1835	0.236752	0.30993	-8.07647
Folate biosynthesis	-0.00205971	0.014009	-1.15366	0.248777	0.319856	-8.11133
Glycosylphosphatidylinositol (GPI)-anchor biosynthesis	-0.00246479	0.0576684	-1.12072	0.262543	0.331634	-8.14878
Tryptophan metabolism	-0.00119414	0.100956	-0.972983	0.330679	0.410498	-8.30339
Pantothenate and CoA biosynthesis	-0.00231393	0.0841094	-0.894576	0.371121	0.452894	-8.37659
Ubiquinone and other terpenoid-quinone biosynthesis	0.00183968	-0.132403	0.815961	0.41462	0.497544	-8.44382
N-Glycan biosynthesis	-0.00100915	0.133657	-0.696299	0.486322	0.57402	-8.5343
Mucin type O-glycan biosynthesis	-0.0012474	0.0926202	-0.596245	0.551079	0.639962	-8.59896
beta-Alanine metabolism	-0.000830384	-0.0318825	-0.563569	0.573111	0.654983	-8.61791
Glutathione metabolism	-0.000548305	0.160839	-0.477566	0.633011	0.712137	-8.66269
Glycosaminoglycan biosynthesis - keratan sulfate	-0.00108562	0.223269	-0.383311	0.70153	0.776734	-8.70327
Nitrogen metabolism	0.000617302	0.0591452	0.369216	0.712006	0.776734	-8.70857
Thiamine metabolism	0.000337853	0.269191	0.168394	0.86629	0.930939	-8.76257
Arginine biosynthesis	-0.00017405	-0.0151888	-0.115151	0.908337	0.955914	-8.77012
Ether lipid metabolism	0.000186962	0.04419	0.105381	0.916084	0.955914	-8.77119
Phenylalanine metabolism	8.76141e-05	-0.330025	0.064297	0.94874	0.972069	-8.77468
Porphyrin and chlorophyll metabolism	-9.19416e-05	0.13915	-0.0519573	0.958568	0.972069	-8.7754
Valine-leucine and isoleucine degradation	2.78642e-05	0.135444	0.0179153	0.985708	0.985708	-8.77659

## Sheet: clu5
	logFC	AveExpr	t	P.Value	adj.P.Val	B
Oxidative phosphorylation	-0.0252298	-0.018999	-16.9716	1.81703e-60	1.30826e-58	125.675
Arginine and proline metabolism	-0.0128534	-0.0753764	-10.4366	7.22765e-25	2.60195e-23	44.1187
Nicotinate and nicotinamide metabolism	-0.0151864	0.140156	-9.50172	5.66412e-21	1.35939e-19	35.2369
Retinol metabolism	0.00699606	0.103778	8.29154	2.0232e-16	3.64175e-15	24.8779
Glycolysis / Gluconeogenesis	-0.00783844	-0.00703969	-7.11999	1.49788e-12	2.15694e-11	16.1086
Citrate cycle (TCA cycle)	-0.0120746	0.0662496	-6.76537	1.73944e-11	2.08733e-10	13.7036
Fatty acid elongation	-0.00826978	0.145046	-6.28685	3.96491e-10	4.07819e-09	10.6449
Purine metabolism	-0.00474559	0.0801814	-6.23413	5.52417e-10	4.97175e-09	10.321
Ascorbate and aldarate metabolism	0.00752116	0.22921	5.67646	1.57544e-08	1.26035e-07	7.05677
Phenylalanine metabolism	-0.00892876	-0.316358	-5.51518	3.93514e-08	2.8333e-07	6.16785
Fatty acid degradation	-0.00593962	0.122933	-5.24026	1.77204e-07	1.15988e-06	4.70997
Taurine and hypotaurine metabolism	-0.0171069	-0.122842	-5.21494	2.02826e-07	1.21696e-06	4.57935
Biosynthesis of unsaturated fatty acids	-0.00914612	0.0808075	-5.18927	2.32444e-07	1.28738e-06	4.44757
Mucin type O-glycan biosynthesis	0.00734567	0.0673796	4.76585	2.01574e-06	1.03667e-05	2.36508
Glyoxylate and dicarboxylate metabolism	-0.00860814	0.0724153	-4.71547	2.57781e-06	1.23735e-05	2.12877
Metabolism of xenobiotics by cytochrome P450	0.00368531	0.0815379	4.64264	3.66288e-06	1.6483e-05	1.79158
Drug metabolism - cytochrome P450	0.00372606	0.205111	4.43142	9.86696e-06	4.17895e-05	0.842714
Pyruvate metabolism	-0.00720484	-0.00456072	-3.96081	7.73066e-05	0.000309226	-1.11539
Cysteine and methionine metabolism	-0.00418729	-0.0357696	-3.9127	9.43128e-05	0.000357396	-1.30339
Steroid hormone biosynthesis	0.00343216	0.104168	3.66422	0.000254543	0.000916355	-2.23838
Pentose and glucuronate interconversions	0.0035767	0.205214	3.43123	0.000613039	0.00202962	-3.06005
Glutathione metabolism	-0.00354699	0.16073	-3.42808	0.000620162	0.00202962	-3.07081
Selenocompound metabolism	-0.00791103	0.0998132	-3.40083	0.000685004	0.00208201	-3.16334
Fructose and mannose metabolism	-0.00568551	0.0104224	-3.38887	0.000715388	0.00208201	-3.2037
Ether lipid metabolism	-0.00470404	0.0390589	-3.38599	0.00072292	0.00208201	-3.21343
Sphingolipid metabolism	-0.00494544	-0.0813324	-3.37477	0.000752843	0.0020848	-3.25113
Glycosaminoglycan biosynthesis - heparan sulfate / heparin	0.00553507	0.116225	3.23875	0.00122018	0.00325381	-3.69863
Pyrimidine metabolism	-0.00278582	0.0190025	-3.21789	0.001312	0.0033737	-3.76565
Lysine degradation	-0.00437475	0.0917455	-2.83882	0.00457375	0.0110835	-4.90874
Tyrosine metabolism	-0.00311003	-0.105835	-2.83572	0.00461814	0.0110835	-4.91749
Linoleic acid metabolism	0.00350224	0.0995844	2.79812	0.00518932	0.0120526	-5.02304
Folate biosynthesis	-0.00483065	0.0394231	-2.71716	0.00664122	0.0149427	-5.24553
Steroid biosynthesis	0.00361745	0.013889	2.63588	0.00845666	0.0184509	-5.46236
Glycine-serine and threonine metabolism	-0.00254796	-0.0348618	-2.6048	0.00926082	0.0196112	-5.54355
Glycerophospholipid metabolism	-0.00278973	0.0302842	-2.47518	0.0133991	0.0272279	-5.87184
Inositol phosphate metabolism	-0.00527465	0.0319366	-2.46947	0.013614	0.0272279	-5.8859
Primary bile acid biosynthesis	0.00381024	0.058798	2.35778	0.01848	0.0359612	-6.15479
Mannose type O-glycan biosynthesis	0.00353107	0.191894	2.34269	0.0192428	0.0364601	-6.19018
Glycerolipid metabolism	-0.00263221	0.0807933	-2.26282	0.0237535	0.0438526	-6.37367
Terpenoid backbone biosynthesis	0.00292505	0.256601	2.09892	0.0359486	0.0647074	-6.73038
One carbon pool by folate	-0.00397634	0.0241575	-2.02401	0.0431021	0.0756914	-6.88454
Alanine-aspartate and glutamate metabolism	0.00226835	0.133443	1.89601	0.0581025	0.0983353	-7.13501
Glycosphingolipid biosynthesis - ganglio series	0.00347455	0.119949	1.8913	0.058728	0.0983353	-7.14391
Amino sugar and nucleotide sugar metabolism	0.00221386	0.184449	1.87619	0.0607746	0.0994493	-7.17234
Thiamine metabolism	0.00251151	0.254628	1.84876	0.0646397	0.103423	-7.22336
Porphyrin and chlorophyll metabolism	0.00193918	0.125059	1.70271	0.0887773	0.138956	-7.48238
Arginine biosynthesis	-0.00221273	-0.0123519	-1.66244	0.0965802	0.147953	-7.55006
Histidine metabolism	0.00227397	-0.140987	1.58238	0.11372	0.17058	-7.67982
alpha-Linolenic acid metabolism	0.0019715	0.152676	1.23839	0.215716	0.31697	-8.16465
Galactose metabolism	-0.00141863	0.127687	-1.13198	0.257778	0.3657	-8.29072
Butanoate metabolism	-0.00141472	0.0515459	-1.12899	0.259037	0.3657	-8.2941
N-Glycan biosynthesis	-0.00115097	0.107409	-1.02148	0.307151	0.425286	-8.40967
Starch and sucrose metabolism	0.00145408	0.1158	0.993385	0.320642	0.435589	-8.43797
Ubiquinone and other terpenoid-quinone biosynthesis	-0.00195133	-0.127431	-0.95963	0.337357	0.44981	-8.47093
Glycosaminoglycan biosynthesis - chondroitin sulfate / dermatan sulfate	-0.00227025	0.0709704	-0.924561	0.355306	0.465127	-8.50396
Glycosaminoglycan biosynthesis - keratan sulfate	-0.00148627	0.192065	-0.727039	0.467287	0.600797	-8.66707
Nitrogen metabolism	-0.000892671	0.0560278	-0.659972	0.509348	0.643387	-8.71359
Glycosylphosphatidylinositol (GPI)-anchor biosynthesis	0.00123229	0.0589132	0.59342	0.552967	0.686442	-8.7553
Glycosphingolipid biosynthesis - lacto and neolacto series	0.000669674	-0.00758909	0.575994	0.564684	0.689106	-8.76549
Valine-leucine and isoleucine degradation	0.000697398	0.127923	0.549746	0.582555	0.699066	-8.78027
Glycosphingolipid biosynthesis - globo and isoglobo series	-0.00114181	-0.210868	-0.521614	0.601997	0.710553	-8.79534
Propanoate metabolism	-0.00110942	0.0535084	-0.482838	0.629263	0.728131	-8.81482
Pentose phosphate pathway	-0.000744476	0.11019	-0.471809	0.637114	0.728131	-8.82009
Fatty acid biosynthesis	-0.00101361	-0.102637	-0.324298	0.745747	0.838965	-8.87882
Tryptophan metabolism	0.000299557	0.0985762	0.289842	0.771967	0.85181	-8.8894
Drug metabolism - other enzymes	-0.00024573	0.118915	-0.27828	0.780826	0.85181	-8.89269
Glycosaminoglycan degradation	0.00048501	0.104802	0.262679	0.792825	0.851991	-8.89691
Arachidonic acid metabolism	-0.000174568	-0.0557418	-0.186535	0.852044	0.897519	-8.91401
Pantothenate and CoA biosynthesis	0.000356843	0.0529003	0.176241	0.860122	0.897519	-8.91588
Other glycan degradation	0.000227411	0.16255	0.112249	0.910637	0.936656	-8.92512
Other types of O-glycan biosynthesis	0.00014099	0.084181	0.0786554	0.937315	0.950516	-8.92832
beta-Alanine metabolism	-2.23245e-05	-0.0360622	-0.0164819	0.986852	0.986852	-8.93128

## Sheet: clu6
	logFC	AveExpr	t	P.Value	adj.P.Val	B
Oxidative phosphorylation	-0.0307119	-0.012483	-17.766	1.08113e-65	7.78412e-64	137.877
Butanoate metabolism	0.0275362	0.0572126	14.7902	4.66482e-47	1.67933e-45	95.1206
Arginine biosynthesis	-0.020336	0.00424514	-10.3151	2.41711e-24	5.80106e-23	43.1375
Arachidonic acid metabolism	-0.011753	-0.0421471	-9.03311	3.82045e-19	6.87681e-18	31.2882
Glycolysis / Gluconeogenesis	-0.0119317	-0.00183175	-8.32746	1.5098e-16	2.17411e-15	25.3839
Fructose and mannose metabolism	-0.0163402	0.0448045	-7.42768	1.62626e-13	1.95151e-12	18.5078
Pyruvate metabolism	-0.0134357	-0.000666712	-6.53416	8.08802e-11	8.3191e-10	12.4175
Nitrogen metabolism	-0.00949334	0.0489097	-5.62312	2.13822e-08	1.9244e-07	6.97906
Citrate cycle (TCA cycle)	-0.0104223	0.0582241	-5.4132	6.93314e-08	5.54651e-07	5.83777
Arginine and proline metabolism	-0.00873729	-0.0555793	-5.33806	1.04586e-07	7.53021e-07	5.43951
Lysine degradation	-0.00877458	0.104964	-5.03635	5.16984e-07	3.3839e-06	3.89488
N-Glycan biosynthesis	-0.00754735	0.12863	-4.95047	8.0222e-07	4.81332e-06	3.47124
Glycosphingolipid biosynthesis - globo and isoglobo series	-0.0143748	-0.180166	-4.86841	1.21298e-06	6.71804e-06	3.07305
Sphingolipid metabolism	-0.00892453	-0.0677115	-4.82759	1.48649e-06	7.6448e-06	2.87739
Glutathione metabolism	-0.00616743	0.157624	-4.74519	2.23027e-06	1.07053e-05	2.48736
Inositol phosphate metabolism	-0.00959175	0.0231547	-4.70885	2.66184e-06	1.19783e-05	2.31746
Tyrosine metabolism	0.00579006	-0.114472	4.69323	2.87117e-06	1.21602e-05	2.24478
Histidine metabolism	0.00846872	-0.132493	4.50947	6.87451e-06	2.7498e-05	1.40791
Primary bile acid biosynthesis	0.00724369	0.036189	4.42051	1.03731e-05	3.93087e-05	1.01453
Drug metabolism - cytochrome P450	0.00459119	0.197016	4.1916	2.89035e-05	0.000104052	0.0376395
Thiamine metabolism	-0.00938685	0.263866	-4.13498	3.69634e-05	0.000126732	-0.196139
Ascorbate and aldarate metabolism	0.00707776	0.218924	3.87064	0.000112022	0.000366616	-1.24605
Pyrimidine metabolism	-0.00387758	0.0220721	-3.67265	0.000246338	0.000771146	-1.98772
Mucin type O-glycan biosynthesis	-0.00794822	0.103052	-3.4693	0.000532851	0.00159855	-2.70946
Glycosaminoglycan biosynthesis - heparan sulfate / heparin	0.0066187	0.135691	3.4085	0.000666125	0.00191844	-2.91735
Glycerophospholipid metabolism	-0.0043199	0.0300768	-3.37177	0.000761064	0.00210756	-3.04121
Glycine-serine and threonine metabolism	0.00396395	-0.0428014	3.35301	0.000814235	0.00217129	-3.10392
Glycosphingolipid biosynthesis - lacto and neolacto series	-0.0055072	0.00256857	-3.33095	0.000881197	0.00226594	-3.17726
Fatty acid degradation	-0.00475069	0.124742	-3.17824	0.0015043	0.00373483	-3.67178
Glycosaminoglycan biosynthesis - keratan sulfate	-0.00861073	0.229	-2.94865	0.0032286	0.00774865	-4.372
One carbon pool by folate	0.00687361	0.0141467	2.92939	0.00343465	0.00794812	-4.42837
Nicotinate and nicotinamide metabolism	-0.00558272	0.142922	-2.92061	0.0035325	0.00794812	-4.45395
Glycosphingolipid biosynthesis - ganglio series	-0.00719421	0.160065	-2.90204	0.00374791	0.00798735	-4.5078
Glycerolipid metabolism	-0.00385067	0.0703389	-2.89778	0.003799	0.00798735	-4.52011
Other types of O-glycan biosynthesis	-0.00713784	0.123357	-2.88997	0.00389422	0.00798735	-4.54262
Steroid biosynthesis	0.00544053	0.010538	2.882	0.00399368	0.00798735	-4.56553
Cysteine and methionine metabolism	-0.003846	-0.0350352	-2.75466	0.00592836	0.0115363	-4.92307
Phenylalanine metabolism	0.00510843	-0.310568	2.60988	0.00912475	0.0172738	-5.31011
Ubiquinone and other terpenoid-quinone biosynthesis	-0.0069747	-0.130723	-2.60126	0.00935667	0.0172738	-5.33252
Valine-leucine and isoleucine degradation	0.00411045	0.139528	2.53429	0.0113432	0.0204177	-5.50395
Ether lipid metabolism	0.00417783	0.0502317	2.4568	0.0141024	0.0247652	-5.69678
Fatty acid elongation	-0.00386359	0.142643	-2.37584	0.0176027	0.0301761	-5.89188
Glycosylphosphatidylinositol (GPI)-anchor biosynthesis	-0.00550306	0.0596872	-2.28556	0.0223841	0.0374803	-6.10177
Purine metabolism	-0.00193373	0.0763991	-2.26729	0.0234789	0.03842	-6.14327
Propanoate metabolism	-0.00542533	0.0655502	-2.25208	0.0244249	0.0390799	-6.17755
Amino sugar and nucleotide sugar metabolism	-0.00306764	0.188969	-2.22466	0.0262148	0.0410319	-6.23878
Glycosaminoglycan biosynthesis - chondroitin sulfate / dermatan sulfate	0.00652295	0.107529	2.19407	0.0283447	0.0434217	-6.30622
Pantothenate and CoA biosynthesis	0.0048006	0.0475249	1.9932	0.046375	0.0695626	-6.72595
Linoleic acid metabolism	0.00271365	0.0821058	1.94064	0.0524418	0.0770573	-6.82915
Biosynthesis of unsaturated fatty acids	-0.0040052	0.0879905	-1.8661	0.0621733	0.0895295	-6.97081
Retinol metabolism	0.00188795	0.0908216	1.81402	0.0698238	0.0985747	-7.0665
Other glycan degradation	0.00456192	0.16677	1.76551	0.0776302	0.107488	-7.1532
Galactose metabolism	0.00288784	0.133012	1.64204	0.100738	0.136851	-7.36331
Drug metabolism - other enzymes	0.00172202	0.114983	1.6182	0.105776	0.141035	-7.40213
Metabolism of xenobiotics by cytochrome P450	-0.00143045	0.0797973	-1.35962	0.174102	0.227915	-7.78679
Folate biosynthesis	-0.00259982	0.0472236	-1.34201	0.179745	0.2311	-7.81057
beta-Alanine metabolism	0.00193754	-0.0319358	1.24207	0.214357	0.270767	-7.93962
Starch and sucrose metabolism	0.00207089	0.107225	1.19871	0.230784	0.28649	-7.99251
Porphyrin and chlorophyll metabolism	0.00154467	0.116056	1.0525	0.292699	0.357192	-8.15702
Taurine and hypotaurine metabolism	0.00302511	-0.14077	0.968803	0.33276	0.399313	-8.24158
Glycosaminoglycan degradation	-0.00199812	0.105602	-0.908357	0.363799	0.429402	-8.2983
Glyoxylate and dicarboxylate metabolism	-0.00167703	0.0713687	-0.848939	0.396017	0.45989	-8.3505
Alanine-aspartate and glutamate metabolism	-0.000882393	0.12776	-0.622021	0.533999	0.610284	-8.51739
Mannose type O-glycan biosynthesis	0.00114888	0.188619	0.599896	0.548643	0.617224	-8.5309
Pentose and glucuronate interconversions	-0.000711442	0.191147	-0.50794	0.611552	0.677411	-8.58184
alpha-Linolenic acid metabolism	-0.00087602	0.140183	-0.47091	0.637756	0.688108	-8.59997
Tryptophan metabolism	-0.000639152	0.0980067	-0.467319	0.640323	0.688108	-8.60166
Pentose phosphate pathway	0.000716186	0.116172	0.35247	0.724523	0.762068	-8.64874
Steroid hormone biosynthesis	0.00038377	0.101274	0.344755	0.730315	0.762068	-8.65143
Fatty acid biosynthesis	0.00092466	-0.107565	0.278749	0.780466	0.802765	-8.67201
Selenocompound metabolism	-0.000784483	0.134716	-0.233368	0.8155	0.826986	-8.68363
Terpenoid backbone biosynthesis	6.24328e-05	0.24432	0.0364628	0.970917	0.970917	-8.7102

## Sheet: clu7
	logFC	AveExpr	t	P.Value	adj.P.Val	B
Oxidative phosphorylation	-0.0144888	-0.0270722	-11.4081	2.98394e-29	2.14844e-27	54.011
Retinol metabolism	0.00739136	0.108666	10.2287	5.66917e-24	2.0409e-22	41.9533
Drug metabolism - cytochrome P450	0.00730576	0.207686	9.4753	7.22291e-21	1.7335e-19	34.8722
Steroid hormone biosynthesis	0.00688697	0.104448	8.95293	7.70975e-19	1.38776e-17	30.2533
Metabolism of xenobiotics by cytochrome P450	0.00588733	0.0843345	8.38099	9.74618e-17	1.40345e-15	25.474
Ascorbate and aldarate metabolism	0.00729107	0.229141	7.56267	5.97802e-14	7.17362e-13	19.1493
Linoleic acid metabolism	0.00737899	0.0920384	7.37832	2.33626e-13	2.40301e-12	17.809
Glycolysis / Gluconeogenesis	-0.00637668	-0.00959296	-6.3985	1.94831e-10	1.75348e-09	11.2141
Primary bile acid biosynthesis	0.00694307	0.047359	6.21818	6.10474e-10	4.88379e-09	10.0983
Arginine and proline metabolism	-0.00611866	-0.0820961	-6.16349	8.581e-10	6.17832e-09	9.76599
Citrate cycle (TCA cycle)	-0.00953698	0.0643678	-5.82238	6.74145e-09	4.41258e-08	7.75708
Propanoate metabolism	-0.010398	0.0356508	-5.60733	2.33949e-08	1.40369e-07	6.54741
Biosynthesis of unsaturated fatty acids	-0.00823139	0.0768896	-5.32568	1.11868e-07	5.94066e-07	5.02985
Pyruvate metabolism	-0.00752389	-0.0225397	-5.31977	1.15513e-07	5.94066e-07	4.99881
Glycosaminoglycan biosynthesis - keratan sulfate	-0.0142547	0.230837	-5.11045	3.51947e-07	1.68935e-06	3.9214
Fructose and mannose metabolism	-0.00868799	0.0195926	-5.08795	3.95742e-07	1.78084e-06	3.80815
Glycine-serine and threonine metabolism	0.00364473	-0.0386909	4.84979	1.33119e-06	5.63799e-06	2.63874
Arachidonic acid metabolism	0.00359517	-0.0594528	4.64621	3.60076e-06	1.4403e-05	1.68257
Drug metabolism - other enzymes	0.00335743	0.121153	4.59815	4.52883e-06	1.70663e-05	1.46266
alpha-Linolenic acid metabolism	0.00554314	0.142454	4.58851	4.74065e-06	1.70663e-05	1.41884
Glycosphingolipid biosynthesis - lacto and neolacto series	0.00505533	-0.00213586	4.56353	5.33485e-06	1.82909e-05	1.30569
Glycerophospholipid metabolism	-0.00490245	0.0200998	-4.50997	6.85902e-06	2.24477e-05	1.06505
Glycosaminoglycan biosynthesis - chondroitin sulfate / dermatan sulfate	-0.0118455	0.127529	-4.1758	3.09673e-05	9.6941e-05	-0.373159
Glyoxylate and dicarboxylate metabolism	-0.00634136	0.0639179	-4.10049	4.28758e-05	0.000128627	-0.682282
Inositol phosphate metabolism	-0.0066101	0.00593425	-3.93304	8.67345e-05	0.000249795	-1.34975
Pentose phosphate pathway	-0.00490703	0.110841	-3.56735	0.000369078	0.00102206	-2.71206
Valine-leucine and isoleucine degradation	-0.00418035	0.128469	-3.5567	0.000384272	0.00102473	-2.74979
Thiamine metabolism	0.0057207	0.269502	3.51932	0.000442316	0.00113738	-2.88126
Purine metabolism	-0.00223096	0.0664602	-3.48283	0.000506801	0.00125827	-3.00829
Other glycan degradation	0.00670576	0.169364	3.38909	0.000714831	0.0017156	-3.32859
Tryptophan metabolism	0.00290518	0.0962637	3.34344	0.000842716	0.00195728	-3.48147
Sphingolipid metabolism	-0.00482005	-0.0827146	-3.09523	0.00199383	0.00448612	-4.27671
Fatty acid elongation	-0.0039976	0.150391	-2.94226	0.00329569	0.00719059	-4.73655
Pentose and glucuronate interconversions	0.00275232	0.214184	2.91823	0.00355947	0.00753771	-4.80669
N-Glycan biosynthesis	-0.00367989	0.126277	-2.85941	0.00428828	0.0088216	-4.97598
Glutathione metabolism	0.00237837	0.163255	2.7238	0.00650952	0.013019	-5.3532
Nicotinate and nicotinamide metabolism	-0.00358038	0.132758	-2.63724	0.00842309	0.0163909	-5.5845
Lysine degradation	-0.0037292	0.0955807	-2.50065	0.0124761	0.0236389	-5.93437
Porphyrin and chlorophyll metabolism	0.00274279	0.133912	2.33409	0.0196895	0.0363499	-6.33597
Tyrosine metabolism	0.00186947	-0.11083	2.31847	0.020524	0.0369432	-6.37222
Fatty acid biosynthesis	-0.00552541	-0.120867	-2.1191	0.034205	0.0600673	-6.81366
Other types of O-glycan biosynthesis	-0.00408377	0.10336	-2.08098	0.0375623	0.0643925	-6.89355
One carbon pool by folate	0.00366557	0.0126479	2.05364	0.04014	0.0672112	-6.94998
Glycosaminoglycan biosynthesis - heparan sulfate / heparin	-0.00368391	0.125775	-1.98589	0.0471822	0.0772072	-7.0866
Mucin type O-glycan biosynthesis	-0.00360276	0.0927619	-1.90626	0.0567594	0.090815	-7.24132
Taurine and hypotaurine metabolism	0.00339961	-0.146308	1.84287	0.0654964	0.102421	-7.35999
Mannose type O-glycan biosynthesis	0.00259807	0.195521	1.83363	0.0668579	0.102421	-7.37695
Terpenoid backbone biosynthesis	0.00275222	0.270553	1.77986	0.0752511	0.112877	-7.47398
Histidine metabolism	0.00188099	-0.145951	1.75053	0.0801806	0.117816	-7.52569
Nitrogen metabolism	0.00229098	0.0632893	1.73775	0.0824079	0.118667	-7.54794
Fatty acid degradation	-0.00169017	0.122009	-1.67543	0.0940056	0.132714	-7.65418
Cysteine and methionine metabolism	-0.0017099	-0.0321937	-1.62907	0.103455	0.143246	-7.73071
Starch and sucrose metabolism	-0.00162811	0.107917	-1.36591	0.17212	0.231264	-8.12449
Glycerolipid metabolism	-0.00147094	0.0685026	-1.36169	0.173448	0.231264	-8.13024
Selenocompound metabolism	-0.00254124	0.0983427	-1.23249	0.217909	0.285263	-8.29774
Folate biosynthesis	-0.00175973	0.0176729	-1.17299	0.240941	0.309781	-8.36929
Amino sugar and nucleotide sugar metabolism	0.00119521	0.186156	1.14627	0.251822	0.318091	-8.40026
Galactose metabolism	0.00133393	0.13723	1.04648	0.295468	0.366788	-8.50964
Ubiquinone and other terpenoid-quinone biosynthesis	0.00171721	-0.128539	0.94859	0.342944	0.418507	-8.60728
Alanine-aspartate and glutamate metabolism	0.000694605	0.13518	0.679238	0.497065	0.596478	-8.82651
beta-Alanine metabolism	0.000632921	-0.0384779	0.636437	0.524564	0.619158	-8.85467
Glycosylphosphatidylinositol (GPI)-anchor biosynthesis	-0.00119249	0.0614605	-0.591373	0.554337	0.643746	-8.88234
Phenylalanine metabolism	-0.000520293	-0.327118	-0.563918	0.572873	0.654712	-8.8982
Glycosphingolipid biosynthesis - ganglio series	0.000923323	0.159617	0.357156	0.721013	0.811139	-8.99345
Pantothenate and CoA biosynthesis	-0.000526332	0.0530575	-0.306334	0.759382	0.841161	-9.01031
Glycosaminoglycan degradation	0.00034836	0.109275	0.194131	0.846093	0.92301	-9.0384
Glycosphingolipid biosynthesis - globo and isoglobo series	0.000410054	-0.184505	0.159167	0.873553	0.938744	-9.04458
Arginine biosynthesis	-0.00015007	-0.00780258	-0.119671	0.904756	0.940573	-9.05009
Pyrimidine metabolism	-7.58991e-05	0.0177972	-0.102635	0.918263	0.940573	-9.05198
Ether lipid metabolism	-0.000110933	0.0231821	-0.0921819	0.926563	0.940573	-9.053
Steroid biosynthesis	-0.000139856	0.025601	-0.0909898	0.92751	0.940573	-9.05311
Butanoate metabolism	3.12144e-05	0.05204	0.027921	0.977728	0.977728	-9.05686

## Sheet: clu8
	logFC	AveExpr	t	P.Value	adj.P.Val	B
Oxidative phosphorylation	-0.0194194	-0.0194931	-12.422	4.64891e-34	3.34722e-32	65.1578
Retinol metabolism	0.0100422	0.109496	11.6942	1.65545e-30	5.95962e-29	57.0322
Steroid hormone biosynthesis	0.00892224	0.105313	9.67898	1.22606e-21	2.94254e-20	36.7766
Arginine and proline metabolism	-0.0114991	-0.0703448	-9.1896	1.04857e-19	1.88742e-18	32.3746
Linoleic acid metabolism	0.00847036	0.0925964	8.64252	1.1877e-17	1.71029e-16	27.7005
Ascorbate and aldarate metabolism	0.0103083	0.230387	8.09179	1.06691e-15	1.28029e-14	23.2625
Metabolism of xenobiotics by cytochrome P450	0.00595754	0.0909736	7.55213	6.75232e-14	6.94524e-13	19.178
Inositol phosphate metabolism	-0.0144208	-0.00297749	-7.45944	1.34116e-13	1.20705e-12	18.5031
Propanoate metabolism	-0.0151879	0.0369301	-7.27706	5.06035e-13	4.04828e-12	17.1979
Drug metabolism - cytochrome P450	0.00607028	0.217889	6.95796	4.80768e-12	3.46153e-11	14.9877
Glycerophospholipid metabolism	-0.00849849	0.0268454	-6.89616	7.35629e-12	4.81503e-11	14.5706
Purine metabolism	-0.00541924	0.0731748	-6.78167	1.60305e-11	9.61831e-11	13.807
Glycolysis / Gluconeogenesis	-0.00672609	-0.00867593	-6.33031	3.07753e-10	1.70448e-09	10.9156
Pyruvate metabolism	-0.0100415	-0.0190427	-6.15822	9.04117e-10	4.64975e-09	9.86324
Pentose and glucuronate interconversions	0.00724847	0.215134	5.9534	3.14696e-09	1.51054e-08	8.64708
Citrate cycle (TCA cycle)	-0.0105935	0.0628388	-5.82481	6.7516e-09	3.03822e-08	7.90378
Sphingolipid metabolism	-0.0107172	-0.057231	-5.64046	1.96404e-08	8.31828e-08	6.86546
Primary bile acid biosynthesis	0.00817626	0.0565142	5.50035	4.33054e-08	1.73222e-07	6.09781
Galactose metabolism	0.00716478	0.132544	5.42369	6.62334e-08	2.5099e-07	5.68575
Biosynthesis of unsaturated fatty acids	-0.00931541	0.0799973	-5.33655	1.06657e-07	3.83964e-07	5.22412
alpha-Linolenic acid metabolism	0.00677326	0.14459	5.23319	1.85969e-07	6.37607e-07	4.68602
Fatty acid elongation	-0.0063785	0.151041	-4.68802	2.96494e-06	9.70345e-06	2.01699
Glycosaminoglycan biosynthesis - heparan sulfate / heparin	0.00928683	0.139633	4.60446	4.42338e-06	1.38471e-05	1.6332
Starch and sucrose metabolism	0.00617605	0.119565	4.55785	5.51378e-06	1.65413e-05	1.42204
Tyrosine metabolism	-0.00523338	-0.100437	-4.50999	6.89916e-06	1.98696e-05	1.20741
Phenylalanine metabolism	-0.00722431	-0.311454	-4.49627	7.35423e-06	2.03656e-05	1.14628
Nicotinate and nicotinamide metabolism	-0.00680947	0.14254	-4.41502	1.06964e-05	2.85237e-05	0.788058
Glycosphingolipid biosynthesis - lacto and neolacto series	0.00700261	0.0237382	4.36882	1.31999e-05	3.39425e-05	0.587211
Glyoxylate and dicarboxylate metabolism	-0.00756844	0.068478	-4.24692	2.27723e-05	5.58509e-05	0.0672395
Mannose type O-glycan biosynthesis	0.00619802	0.191402	4.24201	2.32712e-05	5.58509e-05	0.0466032
Glycerolipid metabolism	-0.0040645	0.0652368	-3.94925	8.14004e-05	0.000189059	-1.14187
Butanoate metabolism	0.00484875	0.0522022	3.90875	9.61905e-05	0.000216429	-1.29969
Alanine-aspartate and glutamate metabolism	0.00398693	0.132903	3.68498	0.000235447	0.000513703	-2.14292
Ether lipid metabolism	-0.00577753	0.0426525	-3.60081	0.000325778	0.000689883	-2.44744
Drug metabolism - other enzymes	0.00299854	0.123508	3.56637	0.000371366	0.000763953	-2.57002
Histidine metabolism	0.00738421	-0.106275	3.5401	0.000410082	0.000820164	-2.66275
Glycosaminoglycan biosynthesis - chondroitin sulfate / dermatan sulfate	-0.00916168	0.106549	-3.37232	0.00076108	0.00148102	-3.23906
Terpenoid backbone biosynthesis	0.00501671	0.26605	3.33194	0.000879805	0.001667	-3.37364
beta-Alanine metabolism	0.00388823	-0.0367634	3.30689	0.000961851	0.00177573	-3.45631
Folate biosynthesis	-0.00483829	0.0183732	-3.13946	0.00171994	0.00309588	-3.99309
Pantothenate and CoA biosynthesis	0.00660555	0.061897	3.1081	0.00191222	0.00335804	-4.09055
Nitrogen metabolism	0.00384049	0.0612511	2.85304	0.00437951	0.00750773	-4.84733
Amino sugar and nucleotide sugar metabolism	0.00338739	0.188352	2.82639	0.00475935	0.00796914	-4.92272
Lysine degradation	-0.00432712	0.0912412	-2.80419	0.00509809	0.00834233	-4.98495
Tryptophan metabolism	0.00293142	0.102503	2.75027	0.00601386	0.00962217	-5.13413
Fructose and mannose metabolism	-0.00480031	0.0196751	-2.6473	0.00818424	0.0128101	-5.41102
Valine-leucine and isoleucine degradation	-0.00306852	0.126431	-2.38966	0.016966	0.0259904	-6.05785
Glycosphingolipid biosynthesis - ganglio series	0.00723266	0.185755	2.34629	0.0190685	0.0286027	-6.16025
Selenocompound metabolism	-0.00560396	0.103319	-2.33466	0.01967	0.0289028	-6.18741
Thiamine metabolism	-0.00381705	0.273334	-2.10976	0.0350157	0.0504226	-6.686
Glycosaminoglycan degradation	0.00431977	0.114918	2.05269	0.0402466	0.0568187	-6.80455
Pentose phosphate pathway	-0.00298232	0.112538	-2.01326	0.0442348	0.0611973	-6.88455
Mucin type O-glycan biosynthesis	-0.00432369	0.0957123	-2.0056	0.045048	0.0611973	-6.89992
Glycosphingolipid biosynthesis - globo and isoglobo series	0.00529794	-0.151897	1.63487	0.102249	0.136332	-7.57373
One carbon pool by folate	0.00281325	0.0111443	1.6036	0.108976	0.142659	-7.62431
Other types of O-glycan biosynthesis	-0.00278418	0.0859905	-1.52806	0.126672	0.162864	-7.74248
Porphyrin and chlorophyll metabolism	0.00179991	0.132291	1.42757	0.153589	0.18965	-7.89087
Pyrimidine metabolism	-0.00123272	0.0233277	-1.42723	0.153687	0.18965	-7.89136
Fatty acid degradation	-0.0016372	0.129543	-1.42128	0.155407	0.18965	-7.89982
Arachidonic acid metabolism	-0.00141142	-0.0327809	-1.28468	0.199069	0.236758	-8.08452
Glutathione metabolism	0.00128299	0.171924	1.28035	0.200587	0.236758	-8.09007
Taurine and hypotaurine metabolism	-0.00326734	-0.136745	-1.24673	0.212659	0.246958	-8.13253
Glycosaminoglycan biosynthesis - keratan sulfate	-0.00323767	0.220495	-1.15253	0.249256	0.284864	-8.24548
Cysteine and methionine metabolism	-0.0011644	-0.033301	-1.09257	0.27473	0.309071	-8.31277
Other glycan degradation	-0.00240768	0.180914	-1.04501	0.296157	0.328051	-8.36358
Arginine biosynthesis	-0.00132975	-0.00893586	-0.99467	0.32003	0.349124	-8.41492
Ubiquinone and other terpenoid-quinone biosynthesis	0.00173629	-0.127777	0.82831	0.407604	0.438022	-8.56654
Glycosylphosphatidylinositol (GPI)-anchor biosynthesis	0.00153695	0.0567882	0.748202	0.454436	0.481167	-8.62968
Steroid biosynthesis	0.000848535	0.0226399	0.548237	0.583597	0.608971	-8.75932
Glycine-serine and threonine metabolism	0.000298356	-0.0307288	0.306491	0.759266	0.78096	-8.86266
N-Glycan biosynthesis	0.000204831	0.114374	0.168155	0.86648	0.878684	-8.89551
Fatty acid biosynthesis	0.000158638	-0.0898157	0.0531834	0.957592	0.957592	-8.90823

## Sheet: clu9
	logFC	AveExpr	t	P.Value	adj.P.Val	B
Oxidative phosphorylation	-0.0265422	-0.0169537	-16.705	9.41291e-59	6.7773e-57	121.778
Arginine and proline metabolism	-0.0193058	-0.0648494	-14.3291	2.08362e-44	7.50103e-43	88.8738
Glycolysis / Gluconeogenesis	-0.0127287	-0.00216596	-10.697	5.21452e-26	1.25149e-24	46.7649
Pyruvate metabolism	-0.0186395	0.000109182	-9.64636	1.48556e-21	2.67401e-20	36.601
Glutathione metabolism	-0.00967924	0.164827	-9.51272	5.11913e-21	7.37154e-20	35.3765
Cysteine and methionine metabolism	-0.0114661	-0.0291604	-9.23079	6.61804e-20	7.94165e-19	32.8445
Glycosaminoglycan biosynthesis - heparan sulfate / heparin	0.0228999	0.14659	9.1128	1.89249e-19	1.94656e-18	31.8055
Propanoate metabolism	-0.0209031	0.0590859	-8.8126	2.59506e-18	2.33555e-17	29.2179
Retinol metabolism	0.00737622	0.115074	8.67661	8.27804e-18	6.62243e-17	28.0721
Citrate cycle (TCA cycle)	-0.013709	0.0645866	-7.64961	3.1093e-14	2.23869e-13	19.9569
Fatty acid degradation	-0.00900734	0.128691	-7.34998	2.87234e-13	1.88008e-12	17.7704
Selenocompound metabolism	-0.0189387	0.115041	-7.2171	7.50225e-13	4.50135e-12	16.8272
Fructose and mannose metabolism	-0.0119027	0.0137728	-7.09605	1.77395e-12	9.82494e-12	15.9823
Glyoxylate and dicarboxylate metabolism	-0.0137859	0.0782112	-6.96671	4.38411e-12	2.25468e-11	15.0945
Valine-leucine and isoleucine degradation	-0.0101025	0.140576	-6.85909	9.20036e-12	4.41617e-11	14.3676
Nitrogen metabolism	0.0102618	0.0741276	5.68981	1.45894e-08	6.56524e-08	7.17131
Butanoate metabolism	-0.00795827	0.0570363	-5.62866	2.07177e-08	8.77456e-08	6.83056
Linoleic acid metabolism	0.00591783	0.0932414	5.26348	1.56475e-07	6.259e-07	4.87023
Primary bile acid biosynthesis	0.00783357	0.0655442	4.9746	7.09581e-07	2.68894e-06	3.41006
Pentose phosphate pathway	-0.00707761	0.110433	-4.75155	2.16201e-06	7.78324e-06	2.3377
Glycosphingolipid biosynthesis - lacto and neolacto series	0.00525582	-0.0022379	4.49017	7.5213e-06	2.57873e-05	1.14225
N-Glycan biosynthesis	0.00582032	0.117721	4.42491	1.01661e-05	3.32709e-05	0.854141
Pyrimidine metabolism	-0.00370099	0.0203306	-4.32802	1.57866e-05	4.94188e-05	0.433974
Arachidonic acid metabolism	-0.00390084	-0.0557022	-4.24714	2.26428e-05	6.79283e-05	0.0902355
Fatty acid biosynthesis	-0.0124446	-0.106162	-4.1597	3.32126e-05	9.56523e-05	-0.274219
Lysine degradation	-0.00645475	0.0913989	-4.1056	4.19461e-05	0.000116159	-0.495977
Arginine biosynthesis	-0.00637906	-0.00536378	-3.99963	6.57438e-05	0.000175317	-0.922049
Nicotinate and nicotinamide metabolism	-0.00606446	0.135261	-3.98249	7.06308e-05	0.000181622	-0.989932
Drug metabolism - other enzymes	-0.00313815	0.121492	-3.84051	0.000126591	0.000314296	-1.54124
Glycine-serine and threonine metabolism	-0.00392178	-0.0312971	-3.81227	0.000141853	0.000340448	-1.64855
Purine metabolism	-0.00282117	0.0754152	-3.79484	0.000152122	0.000353315	-1.71439
Tryptophan metabolism	-0.00442694	0.104095	-3.7687	0.000168845	0.000379902	-1.8126
Biosynthesis of unsaturated fatty acids	-0.00657614	0.0791643	-3.62003	0.000301882	0.000658653	-2.3583
Tyrosine metabolism	-0.00395323	-0.104601	-3.49536	0.000483716	0.00102434	-2.79918
Phenylalanine metabolism	-0.00504766	-0.321056	-3.41105	0.000659973	0.00135766	-3.08869
Histidine metabolism	0.00668571	-0.119466	3.39843	0.000691005	0.00138201	-3.13143
beta-Alanine metabolism	-0.00471278	-0.0271103	-3.3017	0.000977887	0.00190292	-3.45377
Steroid hormone biosynthesis	0.00309091	0.110633	3.16075	0.00159712	0.00302613	-3.90698
One carbon pool by folate	-0.00590927	0.0241439	-2.79641	0.00521662	0.00963069	-4.98773
Glycosaminoglycan biosynthesis - chondroitin sulfate / dermatan sulfate	0.00703858	0.0822829	2.7778	0.00552378	0.00994281	-5.03942
Glycosaminoglycan degradation	0.00463119	0.101835	2.58543	0.00979578	0.0172023	-5.5536
Taurine and hypotaurine metabolism	-0.00613505	-0.135496	-2.36388	0.0181796	0.031165	-6.10036
Folate biosynthesis	-0.00422633	0.0331021	-2.21245	0.0270479	0.0452894	-6.44606
Glycerolipid metabolism	0.0021655	0.0738368	1.98207	0.0476075	0.0779032	-6.92831
Thiamine metabolism	0.00293603	0.260233	1.96493	0.0495599	0.0792959	-6.96208
Porphyrin and chlorophyll metabolism	0.00225162	0.128128	1.92162	0.0547954	0.0857668	-7.04612
Steroid biosynthesis	-0.00294254	0.0202623	-1.90176	0.0573458	0.0878489	-7.08403
Pentose and glucuronate interconversions	0.00167292	0.208522	1.51023	0.131143	0.196714	-7.7512
Fatty acid elongation	-0.00171449	0.140334	-1.36783	0.171518	0.252026	-7.95597
Ascorbate and aldarate metabolism	0.00197768	0.237649	1.30548	0.191878	0.276304	-8.03926
Metabolism of xenobiotics by cytochrome P450	-0.00106696	0.0876451	-1.27019	0.204164	0.286408	-8.08469
Terpenoid backbone biosynthesis	0.00182566	0.260632	1.26268	0.20685	0.286408	-8.09419
Ether lipid metabolism	-0.00185257	0.0415454	-1.20264	0.229259	0.311447	-8.16818
Ubiquinone and other terpenoid-quinone biosynthesis	-0.00251833	-0.125233	-1.17971	0.238256	0.317675	-8.19548
Galactose metabolism	-0.00153027	0.130428	-1.16792	0.242978	0.31808	-8.20931
Other types of O-glycan biosynthesis	-0.00207148	0.0826564	-1.1375	0.255466	0.328457	-8.24436
Other glycan degradation	0.00201493	0.159901	1.1164	0.264383	0.333958	-8.26813
Sphingolipid metabolism	-0.00163757	-0.0772378	-1.00498	0.315029	0.391071	-8.38629
Mucin type O-glycan biosynthesis	-0.00133598	0.0789981	-0.824061	0.410003	0.488664	-8.55172
Glycosphingolipid biosynthesis - ganglio series	0.0016532	0.142137	0.811055	0.41743	0.488664	-8.56235
Alanine-aspartate and glutamate metabolism	0.00116421	0.146241	0.808368	0.418975	0.488664	-8.56453
Glycosylphosphatidylinositol (GPI)-anchor biosynthesis	0.00170165	0.0616314	0.789089	0.430153	0.488664	-8.57993
Drug metabolism - cytochrome P450	0.000682991	0.208285	0.784201	0.433015	0.488664	-8.58377
alpha-Linolenic acid metabolism	0.00118453	0.147498	0.781895	0.434368	0.488664	-8.58558
Pantothenate and CoA biosynthesis	-0.00124828	0.0542875	-0.607182	0.543799	0.602362	-8.70693
Inositol phosphate metabolism	-0.000881081	0.00987661	-0.495997	0.619951	0.67631	-8.76827
Amino sugar and nucleotide sugar metabolism	0.000458381	0.180969	0.421844	0.673184	0.723422	-8.80231
Mannose type O-glycan biosynthesis	0.000573758	0.191243	0.381753	0.702685	0.74402	-8.81842
Glycosaminoglycan biosynthesis - keratan sulfate	-0.0005184	0.202478	-0.21696	0.828262	0.864273	-8.86777
Glycosphingolipid biosynthesis - globo and isoglobo series	0.000126501	-0.20922	0.0576094	0.954066	0.981325	-8.88965
Glycerophospholipid metabolism	2.3647e-05	0.0222501	0.0217074	0.982683	0.99416	-8.89107
Starch and sucrose metabolism	1.07875e-05	0.115108	0.00732067	0.99416	0.99416	-8.89128

[truncated: 2 more sheets: clu10, clu11]
